# Supplementary material for: Genetic analysis reveals three novel QTLs underpinning a butterfly egg-induced hypersensitive response-like cell death in Brassica rapa
Source: BMC Plant Biol. 2022 Mar 24;22:140. doi: 10.1186/s12870-022-03522-y (PMC8944062; doi:10.1186/s12870-022-03522-y)
Supplement: Supplementary file 2 — Additional file 2. Supplementary Table S1. List of B. rapa accessions used for the germplasm screening. Supplementary Table S2. Evaluation of 56 B. rapa accessions for P. brassicae egg wash-induced cell death. Supplementary Table S3. Summary statistics of B. rapa homozygous lines re-evaluated for egg- and egg wash-induced cell death. Supplementary Table S4. List of SNPs that were used to design PCR markers and construct a genetic map. Supplementary Table S5. List of InDels that were used to design PCR markers and construct a genetic map. Supplementary Table S6. Genetic linkage map constructed with the L58 x R-o-18 RIL population. Supplementary Table S7. Summary of the L58 x R-o-18 RIL population genetic map. Supplementary Table S8. Candidate genes related to plant immunity found within the region of QTLs Pbc1 (A02). Supplementary Table S9. Candidate genes related to plant immunity found within the region of QTLs Pbc2 (A03). Supplementary Table S10. Candidate genes related to plant immunity found within the region of QTLs Pbc3 (A06). [file 12870_2022_3522_MOESM2_ESM.xlsx]

## Sheet: Sheet1
Additional file 2: Supplementary Tables
Genetic analysis reveals three novel QTLs underpinning a butterfly egg-induced hypersensitive response-like cell death in Brassica rapa
Niccolò Bassetti1, Lotte Caarls1, 3, Gabriella Bukovinszkine’Kiss1, 2, Mohamed El-Soda5, Jeroen van Veen1, Klaas Bouwmeester1, 4, Bas J. Zwaan2, M. Eric Schranz1, Guusje Bonnema3, Nina E. Fatouros1, #
1 Biosystematics Group, Wageningen University & Research, Wageningen, The Netherlands
2 Laboratory of Genetics, Wageningen University & Research, Wageningen, The Netherlands
3 Laboratory of Plant Breeding, Wageningen University & Research, Wageningen, The Netherlands
4 Laboratory of Entomology, Wageningen University & Research, Wageningen, The Netherlands
5 Department of Genetics, Faculty of Agriculture, Cairo University, Giza, Egypt
# Corresponding author: nina.fatouros@wur.nl

## Sheet: Table S1
Supplementary Table S1. List of B. rapa accessions used for the germplasm screening.
Accession	Genebank code	B. rapa subtaxa	Morphotype group	Genetic background	Cultivar name	Country	Origin
BRO-028	CGN06827	var. ruvo	Broccoletto	Advanced/improved cultivar	Tardivo	ITA	dr. Guusje Bonnema, Laboratory of Plant Breeding, WUR
BRO-030	-	var. ruvo	Broccoletto	Doubled haploid (DH)	-	ITA	dr. Guusje Bonnema, Laboratory of Plant Breeding, WUR
CGN15161	CGN15161	var. ruvo	Broccoletto	Traditional cultivar/landrace	Tsja Sin	IDN	Center for Genetic Resources, the Netherlands (CGN)
CGN15166	CGN15166	var. ruvo	Broccoletto	Traditional cultivar/landrace	Tsja Sin	IDN	Center for Genetic Resources, the Netherlands (CGN)
BRO-103	CGN15158	var. ruvo	Broccoletto(Caixin)	Breeding/research material	Tsja Sin; No.P1R5T5	IDN	dr. Guusje Bonnema, Laboratory of Plant Breeding, WUR
BRO-127	CGN17278	var. ruvo	Broccoletto(Turnip Geen)	Advanced/improved cultivar	-	JPN	dr. Guusje Bonnema, Laboratory of Plant Breeding, WUR
CX-58/L58	-	var. parachinensis	Caixin	Doubled haploid (DH)	-	GBR	dr. Guusje Bonnema, Laboratory of Plant Breeding, WUR
PC-078	CGN07211	var. parachinensis	Caixin	Advanced/improved cultivar	Choy Sam	NLD	dr. Guusje Bonnema, Laboratory of Plant Breeding, WUR
CC-048	CGN06867	subsp. pekinensis	Chinese Cabbage	Breeding/research material	-	SUN	dr. Guusje Bonnema, Laboratory of Plant Breeding, WUR
CC-050	CGN07146	subsp. pekinensis	Chinese Cabbage	-	Pe-Tsai	NLD	dr. Guusje Bonnema, Laboratory of Plant Breeding, WUR
CC-058	CGN07183	subsp. pekinensis	Chinese Cabbage	Breeding/research material	-	CSK	dr. Guusje Bonnema, Laboratory of Plant Breeding, WUR
CC-061	CGN07188	subsp. pekinensis	Chinese Cabbage	Breeding/research material	-	YUG	dr. Guusje Bonnema, Laboratory of Plant Breeding, WUR
CC-063	CGN07190	subsp. pekinensis	Chinese Cabbage	Breeding/research material	-	CSK	dr. Guusje Bonnema, Laboratory of Plant Breeding, WUR
CC-072	CGN07201	subsp. pekinensis	Chinese Cabbage	Breeding/research material	BRA 207/70	CHN	dr. Guusje Bonnema, Laboratory of Plant Breeding, WUR
CC-106	-	subsp. pekinensis	Chinese Cabbage	-	-	-	dr. Guusje Bonnema, Laboratory of Plant Breeding, WUR
CC-112	CGN15194	subsp. pekinensis	Chinese Cabbage	-	Bao tou qing	CHN	dr. Guusje Bonnema, Laboratory of Plant Breeding, WUR
CC-114	CGN15196	subsp. pekinensis	Chinese Cabbage	-	Xiao qing kou	CHN	dr. Guusje Bonnema, Laboratory of Plant Breeding, WUR
CC-168	VO2A0068	subsp. pekinensis	Chinese Cabbage	-	-	-	dr. Guusje Bonnema, Laboratory of Plant Breeding, WUR
CC-A003	-	subsp. pekinensis	Chinese Cabbage	Doubled haploid (DH)	-	CHN	dr. Guusje Bonnema, Laboratory of Plant Breeding, WUR
CC-098	CGN11061	subsp. pekinensis	Chinese Cabbage	Traditional cultivar/landrace	Balady	EGY	dr. Guusje Bonnema, Laboratory of Plant Breeding, WUR
CC-Z16	-	subsp. pekinensis	Chinese Cabbage	Doubled haploid (DH)	-	CHN	dr. Guusje Bonnema, Laboratory of Plant Breeding, WUR
Chiifu-401	-	subsp. pekinensis	Chinese Cabbage	Doubled haploid (DH)	-	KOR	dr. Guusje Bonnema, Laboratory of Plant Breeding, WUR
OR-213	OCRI0235	subsp. oleifera	Chinese Oil Rape	-	-	-	dr. Guusje Bonnema, Laboratory of Plant Breeding, WUR
CGN06800	CGN06800	subsp. rapa	Fodder turnip	Traditional cultivar/landrace	Ronde-Felix over den Burger	BEL	Center for Genetic Resources, the Netherlands (CGN)
FT-004	CGN06678	subsp. rapa	Fodder Turnip	Advanced/improved cultivar	Lange Gele Bortfelder	DNK	dr. Guusje Bonnema, Laboratory of Plant Breeding, WUR
FT-051	CGN07164	subsp. rapa	Fodder Turnip	Breeding/research material	Krasnaja	SUN	dr. Guusje Bonnema, Laboratory of Plant Breeding, WUR
FT-086	CGN07223	subsp. rapa	Fodder Turnip	Traditional cultivar/landrace	-	PAK	dr. Guusje Bonnema, Laboratory of Plant Breeding, WUR
KOM-130	CGN17281	subsp. perviridis	Komatsuna	Advanced/improved cultivar	Late Komatsuna	JPN	dr. Guusje Bonnema, Laboratory of Plant Breeding, WUR
MIZ-019	CGN06790	subsp. nipposinica	Mizuna	Advanced/improved cultivar	Bladmoes Geslu	JPN	dr. Guusje Bonnema, Laboratory of Plant Breeding, WUR
PC-022	CGN06816	subsp. chinensis	Pak Choi	Breeding/research material	-	NLD	dr. Guusje Bonnema, Laboratory of Plant Breeding, WUR
PC-184	VO2B0656	subsp. chinensis	Pak Choi	-	-	-	dr. Guusje Bonnema, Laboratory of Plant Breeding, WUR
B3	-	-	Rapid cycling	-	-	USA	dr. Scott Woody, University of Wisconsin-Madison
BB-35	-	-	Rapid cycling	-	-	USA	dr. Scott Woody, University of Wisconsin-Madison
FPsc	-	-	Rapid cycling	-	-	USA	dr. Scott Woody, University of Wisconsin-Madison
IMB211	-	-	Rapid cycling	-	-	USA	dr. Scott Woody, University of Wisconsin-Madison
RC-144	FIL501	subsp. oleifera	Rapid cycling	-	-	USA	dr. Guusje Bonnema, Laboratory of Plant Breeding, WUR
SO-031	CGN06832	subsp. oleifera	Spring Oil	Wild	-	USA	dr. Guusje Bonnema, Laboratory of Plant Breeding, WUR
SO-037	CGN06839	subsp. oleifera	Spring Oil	Breeding/research material	Kalyania	BGD	dr. Guusje Bonnema, Laboratory of Plant Breeding, WUR
SO-040	CGN06842	subsp. oleifera	Spring Oil	Advanced/improved cultivar	Candle	CAN	dr. Guusje Bonnema, Laboratory of Plant Breeding, WUR
TG-131	CGN17282	var. perviridis	Turnip Green	Advanced/improved cultivar	Maruba Santo Sai	JPN	dr. Guusje Bonnema, Laboratory of Plant Breeding, WUR
VT-010	CGN06718	subsp. rapa	Vegetable Turnip	Advanced/improved cultivar	Platte Ronde Blauwkop Ingesneden Blad- Lila Ker	HUN	dr. Guusje Bonnema, Laboratory of Plant Breeding, WUR
VT-053	CGN07167	subsp. rapa	Vegetable Turnip	Advanced/improved cultivar	Teltower Kleine	DEU	dr. Guusje Bonnema, Laboratory of Plant Breeding, WUR
VT-089	-	subsp. rapa	Vegetable Turnip	Doubled haploid (DH)	-	FRA	dr. Guusje Bonnema, Laboratory of Plant Breeding, WUR
VT-117	CGN15201	subsp. rapa	Vegetable Turnip	-	Toya	JPN	dr. Guusje Bonnema, Laboratory of Plant Breeding, WUR
VT-123	CGN15220	subsp. rapa	Vegetable Turnip	-	Terauchi-Kabu	JPN	dr. Guusje Bonnema, Laboratory of Plant Breeding, WUR
VT-137	CGN20735	subsp. rapa	Vegetable Turnip	Traditional cultivar/landrace	-	UZB	dr. Guusje Bonnema, Laboratory of Plant Breeding, WUR
VT-138	CGN20736	subsp. rapa	Vegetable Turnip	Traditional cultivar/landrace	-	UZB	dr. Guusje Bonnema, Laboratory of Plant Breeding, WUR
WO-024	CGN06818	subsp. oleifera	Winter Oil	Breeding/research material	Svalof 0308	SWE	dr. Guusje Bonnema, Laboratory of Plant Breeding, WUR
WO-081	CGN07217	subsp. oleifera	Winter Oil	Traditional cultivar/landrace	-	PAK	dr. Guusje Bonnema, Laboratory of Plant Breeding, WUR
WO-083	CGN07220	subsp. oleifera	Winter Oil	Traditional cultivar/landrace	-	PAK	dr. Guusje Bonnema, Laboratory of Plant Breeding, WUR
PC-105	CGN15171	var. narinosa	Wu Tai Cai/Tatsoi	Breeding/research material	BRA 77/72	CHN	dr. Guusje Bonnema, Laboratory of Plant Breeding, WUR
R500	-	subsp. trilocularis	Yellow Sarson	-	-	USA	dr. Guusje Bonnema, Laboratory of Plant Breeding, WUR
R-o-18	-	subsp. trilocularis	Yellow Sarson	-	-	IND	dr. Guusje Bonnema, Laboratory of Plant Breeding, WUR
ZCT-dcf7065	-	var. purpuraria	Zi Tai Cai	Doubled haploid (DH)	-	JPN	dr. Guusje Bonnema, Laboratory of Plant Breeding, WUR
S. arvensis	-	-	-	Wild	-	NLD	dr. Rieta Gols, Laboratory of Entomology, WUR
B. rapa_Ede	-	-	-	Feral	-	NLD	dr. Rieta Gols, Laboratory of Entomology, WUR
B. rapa_Ewijk	-	-	-	Feral	-	NLD	dr. Rieta Gols, Laboratory of Entomology, WUR
B. nigra	-	-	-	Wild	-	NLD	dr. Nina Fatouros, Biosystematics Group, WUR

## Sheet: Table S2
Supplementary Table S2. Evaluation of 56 B. rapa accessions for P. brassicae egg wash-induced necrosis.
Accession	B. rapa subtaxa	Morphotype group	N	Cell death score (Mean)	Dunn`s test a
CC-106	subsp. pekinensis	Chinese Cabbage	5	0	a
FT-086	subsp. rapa	Fodder Turnip	5	0	a
MIZ-019	subsp. nipposinica	Mizuna	5	0	ab
R500	subsp. trilocularis	Yellow Sarson	5	0	abc
R-o-18_DH	subsp. trilocularis	Yellow Sarson	5	0	abc
VT-089_DH	subsp. rapa	Vegetable Turnip	5	0	abc
SO-040	subsp. oleifera	Spring Oil	5	0.2	abcd
VT-138	subsp. rapa	Vegetable Turnip	5	0.2	abcd
B. rapa_Ede	-	-	5	0.4	abcde
B. rapa_Ewijk	-	-	5	0.4	abcde
cCC-098	subsp. pekinensis	Chinese Cabbage	5	0.4	abcde
SO-031	subsp. oleifera	Spring Oil	5	0.4	abcde
VT-053	subsp. rapa	Vegetable Turnip	5	0.4	abcde
VT-137	subsp. rapa	Vegetable Turnip	5	0.4	abcde
BRO-028	var. ruvo	Broccoletto	5	0.6	abcde
CC-061	subsp. pekinensis	Chinese Cabbage	5	0.6	abcde
CC-072	subsp. pekinensis	Chinese Cabbage	5	0.6	abcde
FPsc	subsp. oleifera	Rapid cycling	5	0.6	abcde
KOM-130	var. perviridis	Komatsuna	5	0.6	abcde
BB-35	-	-	3	0.6	abcdef
FT-051	subsp. rapa	Fodder Turnip	4	0.75	abcde
PC-022	subsp. chinensis	Pak Choi	5	0.8	abcde
SO-037	subsp. oleifera	Spring Oil	5	0.8	abcde
VT-117	subsp. rapa	Vegetable Turnip	5	0.8	abcdef
WO-083	subsp. oleifera	Winter Oil	5	0.8	abcde
BRO-030_DH	var. ruvo	Broccoletto	5	1	abcdef
CC-063	subsp. pekinensis	Chinese Cabbage	5	1	abcdef
CGN06800	subsp. rapa	Fodder turnip	5	1	abcdef
Chiifu-401_DH	subsp. pekinensis	Chinese Cabbage	5	1	abcdef
FT-004	subsp. rapa	Fodder Turnip	5	1	abcdef
CGN15166	var. ruvo	Broccoletto	3	1	abcde
RC-144	subsp. oleifera	Rapid cycling	4	1	abcdef
S. arvensis	-	-	5	1	abcdef
VT-123	subsp. rapa	Vegetable Turnip	5	1	abcdef
WO-024	subsp. oleifera	Winter Oil	2	1	abcdef
B3	subsp. oleifera	Rapid cycling	5	1.2	abcdef
BRO-103	var. ruvo	Broccoletto(Caixin)	5	1.2	abcdef
BRO-127	var. ruvo	Broccoletto(Turnip Geen)	5	1.2	abcdef
CC-A003_DH	subsp. pekinensis	Chinese Cabbage	5	1.2	abcdef
CGN15161	var. ruvo	Broccoletto	5	1.2	abcdef
PC-105	var. narinosa	Wutacai	5	1.2	abcdef
VT-010	subsp. rapa	Vegetable Turnip	5	1.2	abcdef
CC-112	subsp. pekinensis	Chinese Cabbage	5	1.4	abcdef
OR-213	subsp. oleifera	Chinese Oil Rape	5	1.4	abcdef
TG-131	var. perviridis	Turnip Green	5	1.4	abcdef
WO-081	subsp. oleifera	Winter Oil	5	1.4	abcdef
PC-184	subsp. chinensis	Pak Choi	5	1.6	abcdef
ZCT_DH	var. purpuraria	Zi Tai Cai	5	1.6	abcdef
IMB211	subsp. oleifera	Rapid cycling	5	1.6	bcdef
L58_DH	var. parachinensis	Caixin	5	1.6	bcdef
PC-078	var. parachinensis	Caixin	5	1.6	bcdef
CC-048	subsp. pekinensis	Chinese Cabbage	5	1.6	cdef
CC-114	subsp. pekinensis	Chinese Cabbage	5	1.6	cdef
CC-168	subsp. pekinensis	Chinese Cabbage	5	1.6	def
CC-050	subsp. pekinensis	Chinese Cabbage	5	1.8	def
CC-058	subsp. pekinensis	Chinese Cabbage	5	2	ef
CC-Z16	subsp. pekinensis	Chinese Cabbage	5	2	ef
B. nigra	-	-	5	3	-
a Dunn`s post hoc test with Benjamini–Hochberg correction, α <0.05

## Sheet: Table S3
Supplementary Table S3. Summary statistics of ten B. rapa lines re-evaluated for egg- and egg wash-induced cell death.
Genotype	genetic background	N	Eggs-induced cell death (mm2)					Egg wash-induced cell death (mm2)
			Range	Mean	SD a	se b	Tukey`s HSD c	Range	Mean	SD a	se b	Tukey`s HSD c
CC-106	inbred	9	0 - 0.15	0.07	0.06	0.02	a	0 - 0.03	0.01	0.01	0	a
R-o-18	inbred	9	0.09 - 0.63	0.24	0.19	0.06	ab	0 - 0.33	0.12	0.13	0.04	ab
BRO-030	DH	6	0.07 - 0.9	0.41	0.33	0.13	abc	0 - 0.56	0.13	0.22	0.09	ab
BRO-127	inbred	9	0.16 - 1.03	0.43	0.29	0.1	abc	0 - 0.33	0.11	0.11	0.04	ab
R500	DH	9	0.28 - 1.03	0.57	0.2	0.07	bc	0 - 0.41	0.1	0.14	0.05	ab
CC-A03	DH	9	0.06 - 1.33	0.61	0.43	0.14	bc	0.03 - 1.04	0.44	0.39	0.13	bc
CC-168	inbred	9	0.2 - 1.01	0.68	0.28	0.09	bc	0.02 - 0.48	0.3	0.13	0.04	b
SO-040	inbred	7	0.04 - 1.32	0.68	0.53	0.2	bc	0 - 0.65	0.25	0.25	0.09	ab
IMB211	inbred	9	0.2 - 2.94	1.2	0.88	0.29	c	0 - 2.39	1.24	0.7	0.23	cd
L58	DH	8	0.73 - 2.36	1.23	0.55	0.19	c	0.55 - 1.74	1.33	0.4	0.14	d
B. nigra	heterogeneous wild material	6	0.92 - 4.22	2.76	1.11	0.45	-	2.77 - 8.77	6	2.4	0.98	-
genetic CV			33.6					70.19
enviromental CV			35.92					52.94
broad-sense heritability (H2)			0.47					0.64
a standard deviation
b standard error
c Tukey`s HSD post hoc test with Benjamini–Hochberg correction, α <0.01

## Sheet: Table S4
Supplementary Table S4. List of SNPs that were used to design PCR markers and construct a genetic map. Flanking sequences used to design PCR primers are shown. SNPs were previously used from Bagheri et al 2012.
Marker name	SNP Flanking sequence
905831|9898188	GAGGTGATTGAATATGAGAGAGAGAGAGCAAACCTGCATGTCGGAGGTCCAGAGGGTTAG[A/G]TTGTCCCTTAGCAACTGCATGATGAGAGTACTGTCCTTGTACGACTCCTCTCCCAACGTG
902420|9939979	ACCATGCTCCTCATACCGATGAGTTTCGTAATGGTACTCATACTGAGAMGATGACTGCTC[A/G]TAAGCGGAAGCGTAATGCGAAGAAGGGGACGTGGGATTGTAGACTTCATGTTGCTGGTAA
905458|9910062	GTTATCTTCTTTCTACCCTTGACATTGTAAGTTCATTGCTGTTGTTGCTTTCACTTGCTC[A/C]GCTAAGAAAGTTTATTTGCAGGCATGGGATGTGATAGGCCTTTTTGTGGTGCTTATTGGA
900839|9925084	AAAAMCMMAAARRAAARRRAGAATGGCTCAGGTTCAGACAACGGTGGCCCCGGCAACTCA[T/G]TTCGGAACGACGTCGCTTTACGTAGGTGATCTGGATCTCAACGTGACGGACTCGCAGCTC
899229|9960877	AAGGTAGAAGYACTAAACAGAGAGYGAGAGAGCTCAGAAAAATACCTCAGCTTCCAGCTC[A/G]AACACATGCGCCAAGGGTAAATATGCAATATACACGTCATTCTTATTCAGCTTTGGAATC
905044|9901291	GAGAGCTCCAGGTTTGTCGATCTTGTTCCCAAGAACCAGAAGAGGGATACCGTTGAGAGA[A/G]GTCTTGCTCAACAAATCATGGAGTTCGCTTTTGGAGACACTTAGGTTGTCAGGATCCGCA
904175|9905638	GAGCTATTCCTCTGCTTCCATCTCTCTTTGTTTYTCCAAATCTGCACTCTTCTTCTCCTC[T/C]TAGACAAGAGGACAATATCAGGTTTCATGTTGGTTTTACAGAGAAGAACGGTTCCCAACG
899932|9947195	TCCTCCAACCAAAGCAACAATCCTAGCCCCAGTTCCAGGTAAACAAGCTCCAAGCAGACC[A/C]GTAGCCACACTCAAAGCCACCCCCGTGCACCTCGACTGCCGACGTCCACCCTGAACAGGC
902084|9925496	GAGGAGCCGAGGATTCATTCCTCTCTTTTTTCWGTTTCAGTATTATTCCATATTCACGTT[T/G]ATTCTTCATGTCAAAGATTCTGATTCTAGAAATGCCAGAAAAATTTGCAGTGGMAGAAAG
904307|9918173	TTWAAAATATTCAGCTCATAAAATTAGGAACGGGAAAATATTCAGGATTGATCAC[A/G]GGTCAAAAATATGCTGGAAGGGTCGCAATCGCGCAAATCGACCGAGAAGCTCGAGGTGTC
899253|9960699	GCAGTTGTGATTGCTTCTTTTGTATGGTCTAGCCTTCCTGTGGATGTCTACATCTGTGCT[T/G]TGAAGGTCTTGTTATCAGTGTTGAATAAAATAATTATTTGCAACCTTTCTTTGGCAGAAA
900744|9938076	CTGCAGGGTACGGGACTAATCACAGCCT[T/G]GGGAAGATGGGCCATGGTATTCGTATCTGTAAGCTGACGTGTTCTTTCTCTACACTTGTT
906125|9896917	CTGCAGGAGGATCGAGTTGAT[A/G]TCTCCGTGGAAGTCGTGGAACCTGACTCGCTTCAGGTTGTGGAAGCGAAGGAKRTGGCGA
902433|9913933	RWCKAACCRAACTAACTGAAAATTTTGGTTCGGTTCAAACGGTTCGGTTCAGATAAAAAC[T/C]CCAGGCCTATTTCCCAGTGGTGGACAACTTTCTTATGAACGTTCTGTGCAGGAGGAAGGA
905410|9910006	TCTGGCGTTTCCTCCCAACGACGTCTGAAGTATGCGTGTCAGCTTTGAGTCTCTGAATGG[A/G]ATGTGCCCAGTTTTTTCTTTACTGCWTTWAA
901377|9956951	TCATCACCACCACTGTCTTGTTTGAAGCTAATAAGAAAATCAGGCAATCGCCAACTAATC[T/C]CTCTACTCTCTCTCTCTCAATTTCGTACAGCTACAAAGTCTACAAGATCGCATTTTGGAG
903657|9918676	GACAAAACTGTTCTGCTAAGGTGATGGTAGCTYTTTGGGAGGATCATGAACTAAGGTCCT[T/C]GGCTCCTCTGGCTCCTGTGCATTTACTTCTAGATTTCACAAGTCATATGGAACTAAGAGA
901337|9933371	CAAACTAGCGTTACCCACATCGCCGTTTCTACAGTACCCATCGATCAGAGAGTTGTAAGA[C/G]ACAACATCCGGTAAAGATCCGAACTTGSGCATGGCCCGAACGATGTCTTCAGCGAATTTA
906135|9896416	CTGCAGGGACCATACTRGGGAAGCCATTAGTAGAGTTCAAAAAGCTTTACAAACTY[C/G]GTGAAGAACTAGGCAAAGGTGGGTTTGCCACAACCTACATGTGCCAAGAGATCTCCACAG
905079|9902261	TCSKTTGCAGTCATAGTAACTCCTCTGATCCTTCCAACAAAGTTGTAGAAGAAGCTTTAC[T/C]TGAAAAGGAACCGCCACAAATCCTCAATAATGACTGCCTTACTACTACTCCTAGAGTTAC
900699|9938929	AACTCACCAGCCCTGGCCAAATGGTGGGAGTGGGATCTCCCAATTGCTTCCTCTCAACAC[C/G]GCACTAGTGAATTTGAAATTGACTCTCTGCGGGGAAGAGATGTCGATATCGGAGCGTACA
904315|9905134	TGATCCTCGCCAATTACTTCGATAACTGGATGGATCCAGTCGGAGCTATCATTGTAAGTT[T/C]CCATWTAAATAAAGATAAAAGACCATTGTGTCAGAGGTTGACGAAACTAATATTACATGA
905861|9896156	AAAACAATGTTTCGAAAGCACTTGAGCATCTGGAGGCTATGAGAAACTCAAAGCATTCGC[T/C]KAGAGTCTCTACATACACTGAGATTATGCAACACCTATTCAAGGAGAAGGAGTTTGAAAA
905396|9906565	ATRTAATAAGAGAAATGTATAAACGTGATTGGTGTCACCTTCCCTAACAATCCAAAGCCT[T/C]CCGAGGATGACACATTTAGGCAATTACAAGCTGGTGTTCCTGGGCGATCAGGCCGTTGGT
905374|9909972	AAGCTTGTTTCCTAAATGAAACGAGATCGATCGCTCGAGAGATGAATGAGAGAGAATCGT[C/G]GAGTAAAGGTAGCTAGCTAACGCCGGCTCCTCCTCGGCGTCGTGGCGAGCTTCCGCTTTG
903665|9911901	WAARRAAGAAGATGTACTATCCGGAGAAGCTTCTAGTGAGATCACCTCTCGGTGTAAACA[T/C]AGCTAAAGTCATCAAGTACGGTCTCGGAGAAGAAGACTCACAAAACAGAAGASTTCGGTT
902370|9913912	GGCGGAAACAGTGTCGTACTTCAGTAGATCCATCTCGAATAGATGGAGGCGCGTGGCTGC[A/T]CCTTCGAGAGCTTCCAGATGTTTRGTCTCTTTCTCATCCCYKSMRG
903035|9915582	GAGGAATAGGAAGAGTAGGACTGAGCCTATTATGCAGATTGAGGTGGAGACTATAACAGA[A/G]AGATCTCTCTGCGGCGGCGGTGGAGGTGGTGGCGGTGGGTATGTCAAGTAGAACGTGAAG
904438|9906337	ACGAGCTCTCCCGGACCAATCTCGCGATAGACTGCGTACCTGCAGGGCTCAGAAAAAGCT[A/G]CTGGACAGACCTACAGTTGGAAACCGAAGAGATATAAAACAAGGGAACTRGGAGCAAAGC
904231|9917340	CTGCAGGAGAAAGAGTCCTGGGACATGAACACACAGGAAAAGATAGAAGCTGCTGG[T/C]AAGAAGAAGGAAGAAGGGAATACTCTATTCAAGGCTRGAAAAWAYGCAAGAGCTTMMAAA
902942|9916766	CTGCAGGGATGGTGAAGAGGAAGCTGGTGGG[A/G]AGAAGTGAGATGAGATTCTTTGATGGGTATTGTGGTTGGGAGAAGGAGCAGCTGAAAGCA
905815|9891453	TTAAACCAAAGTCTCAAAAACGATCCAGCTA[T/C]TGTGAAAAGAGTAATGATTACATACCGTAAACTGCAAATATATGAGTGCCAGCTCTCAGT
904780|9915179	GAAACGATGGAACGATGCTTCAGCTCARCCGCTTCTCCAGACCAACTTAGAGTTTACATC[T/C]GAGGAAGAAGCAGAAGAGTTGCTGAGTGTGTTRTTATCCACTATTGAAACTGGGAAAAGC
902204|9940666	AACCGCTTGATCTGAAGCCGTTGAGGTTCCCTTCGGACAAAGATCTCTTCTTTGTCCTAG[T/C]GAGCCCTGAGTTCGAAGCTCCGACCAAGAAGATGAGAGCTGCCTTGCCTGCAG
905496|9898945	TTAAACAAAGGGAAGCCAGCCGACCTCTCGGG[A/G]TCTCTTCTCTCGTATAAAGGACTATTTGGCTCCARAGGCGARTCACAAGAGTCGTTTCCT
906075|9891907	TYTTATTCTTACAAGTTGTAGCTGAGGCAGTGAGAGTGAGTATCTCACTAACACTTGTCC[T/C]AGTCATAGCGGAACCAATCATTGTGCTGAGCTGGTCTCTGTTTGCTCCCATTGTCTCTGC
904480|9925227	TTAAAAACCATTAGGATCATCTCCGTCTATGATCATATGATRTCAT[A/G]CGGTTTTCAAGTAACATATGGTTGAACATATAGAAAACTTACTGGCAGAGTAGCTCGCAG
904707|9914500	CTGCAGGACTTGAGAACCCCCTGGTAGAGGCTAGTGC[A/C]CGAATGGCCAAAGGACGCATCGAAAAAACTACTTTAGGACAGGTTCTCTTTCCTCTAATT
902594|9919186	TCAGCATTTGAGTGATTCTSATGGAAAGTGGTTTCCTTATGAATATGAATGGAAGGTTAC[A/C]GGAAGTTCTTCATCGGTCTACTCGCCTGCAG
905222|9900709	TCCTTTTTCCCCTGAGANGGTATCCAAAAGATAGGATACTGAAGCTGTCCCGGCACTTTG[C/G]TCTTCTGGGTCTGTCCCTGTCCCTGWCCCTGMMSCGGCAGTAAGGATTTCAGCTTGTTGA
898788|9937676	ACCTCTGTTCTGATTGTTCAAGTTCATTAGATCTCTTTTGTAACTCAGATCGTACGGCCA[C/G]AAGGGACTCCTCTGCATCGTCATGTGTAACTCCCTTCTCGGTACCTGCAG
902855|9917260	ATTAGATACACCACCGTCAGCATTCAACACACCCACACACACACTTGTTCTCATGGAGTC[A/G]GAAACAAAAGTCAAATCATCATTTAA
900811|9943154	TTAAACCGAACAAATCAGTTTATGGGTACGAGTTTGTGGATCCAAGACAT[A/G]CGAACTAGAAAGACCATGACGAGGAGTTTGTGTTGTTGGAAGTAYGGGGAGACAAGTTCC
901002|9923573	CTKTTWAAMSRCTGTGGTCTTAGGTGAATCCATTGCCTCTGAGGAGAATGATCTCGTCTT[T/C]CCCAGCAAGGAGTTCTCCTCCCAGGCTCTTGTYTCCTCCCCTCARCAGTACATGGAGATG
904704|9916258	CAAAAACATGGTTGATGCAACAACTCTCCTGAAGGCAGAAGCAGATAACCTTCCAATGCA[A/C]GTTGGGATCACTCGAAGATAAAACAGTATTCGAGATGTCTGCACATCATCTCTTGACCAT
904284|9906100	TCCTCATAAACATAACGCATTCGAGCTGCCTGCACAAACATACAACAAAAGGTTACAAAA[C/G]TCAGAAGCTTTGTTTTCATTTGATAGAGACTAATTGTGCAGAGAACCTGAAGCTTGATGG
901667|9958612	ACCACTGAGGAAGTCCATAGAACCACCAGATTCAACRTGTACTGGCCTCATTGTAGGTGG[A/T]GGAGGAGGAAGGACAGGGTTGAAACTCACTCGTGCACTCTCTCTTTTCGACCTGCAG
901024|9929984	GTAATCAACGCCGTTGAARGTGAAGACTTGCCCTTTCACACAGCTAACCTCTTGTCCTTC[C/G]TCACAGTAATCACACTCCCTGCAG
900794|9939865	AGCACCRCCRGCCAAGGCGGCGGCTGATGAGGAGAAGAGTGAGCCACAGCCAGAACCGGC[T/C]TCTGGTGAAGAACCAATGGAGACTGAGAAGCCCACCGAAGATAGTGCCTAAGAGATGATG
902710|9929275	TGCTAGTCAGATGGCAGGATCTCCTTCAGTTCTCAAGGGTAGTAGTAACCTTGGTGATGA[A/G]ACTCTTTCTGTTGAGAGCTTTGTATCCCAGCTTCACCCTGCAG
901705|9920089	TTAAAACGTTGGCCAACAGCTACTTGGGCGTGAAGGAGCACAA[A/G]YTTTTCCCTCAGGTGGAAGGGATTTTTCAAAACGGCGCGTCTCTGAGCCCCGCCGAGATC
905243|9909130	CAAAAGCGTTCTTGAYTCCGTCGAAAAARTCTTCCAGCAAGGGATATCTGATGCTCAAGT[A/C]GACACAAGACTTCAAGAAACCGTTAGCCACGCCGTGGAGTTACTTCCAKCTCTATTTAA
904058|9927956	TGGTCGCTGACATTCTGGGATCGCAGTGTGAGAGATCCAGCATAAAGGACATCAAGCACC[T/C]CTCCCGATGAATCCAGCATCACAAACGTATTTGGTGGCKTTCCAGGTCCCCAACAACATG
899118|9904922	GGCAKTACAAAWCGAGAATACAACATAATATTCAGACCCGCCACAACCATCAAGTCGCAA[A/G]TACTAGCCGACTTCATGGCTGAATTCTCCTCGACTATTCTCCCTGCAGGTACGCAGT
903854|9907725	TGNGTWAAAWWGCAACAAAGTTATAGACGTTTTCTTTCGGACAA[T/C]TGTAGTCTCCATCAATGGGAAGAAGAAACACAAATGGAAACGTTGTTGAGACGGTTCCAG
899764|9949553	TAAAGATTTATCRGCGCCTGTGGAGGGAGCGCATTTAGAAGGGCTTGGAGAAAACAAGGT[T/C]GATGCAAAAGGAGAAGATAGGTTCAAGGACAAAGACAAGAAGAGAAAAGATTTGAAGCAT
901318|9960606	AAAGCAGGGACATTTCCTTGAAGAGATCTTTATTATAAGTTTCTAATTCAAACACCTTCA[A/G]ATCCTTTCGTAATATGTCCAAGGCTTTAGCATGATCACGCCTGCAG
905950|9891649	AAGAGAACTCAGTGGCTGATGATTTTGACGATGAAACATGATTGGTGAGATGCATTGATA[A/C]CATGTAGGTTTCGAACTCTTTTTCTTTCATTATTTTGTTTGATTGAT
902280|9923784	CTGTAYGATGACTGATCAATCAAACAAAATATGAAAGAAAAAGAGTTCGAAACCTACATG[T/G]TATCAATGCATCTCACCAATCATGTTTCATCGTCAAAATCATCAGCCACTGAGTTCTCTT
898943|9924960	TATAGTTGATTTGGTAGAGCAATGCCGTACTTATCAGAGACGTGTAATGACTCTGGTCAA[T/C]ACTACATCGTAAGGATTCGTTTGCTTTCTCCTTCACCCTCCTGTTCGTTACTAAATTTGA
899208|9961195	TATTCCAGGTTTGACCTAAGCTCTAGAATCTTGAGCAATACAATTTCAGTCACTGTATGT[A/G]AGGTTGTAGGCCTTGTGTCCTTATCATTTCTCCCCTGCAG
899015|9918455	TTWAAAWWGTTTGAAGYAAAATCATGCGAGTCAATAACTAGTTCACAA[T/C]GAGAACTTGCCTGTCTTTAGCCGCAGTCATCACTACAGGTAAGAGCTTGGAGCATGTGAT
899816|9963721	TTGAATAAGCYCCYYCTGGTCGGCTTACAAGCTCGGAATGGCTTCCTTGCTCCACAATCC[T/G]CCCGTCTTGAATCACACCGATGGAATCAACACCTCTTATKGTCGACAAACGGTGAGCRAC
901866|9957577	GATTCAGTTTTTCCTTACCAGACACTGTAGGTAGCGTTTAGCTTCGGGAGAAATTGATTC[T/C]CCCTTYGCAGCATAAATTCTGATAACACGGTAARCATCTTCGCGTTTTCTGATAAGCTTG
899321|9960148	CCTTCAAAATGTACCAATAGATCCATGGGAATGTATCAAATTGTGGTCTCACTGGAGCCA[T/C]CTATCTTCTCTTCCAAAACAGAAAGTTCATGTTTTGGTATATAGATGTACTCGGGAAGTA
903665|9911897	GTTACAGAACCATCAYCAACTCGATGAAGAAGCAGATCTCTCAACCAGCCTCAACAGTCT[A/G]ACGTTGCATCCTCCAAAGTACTACTCTCTAGCAGAGGCAAGAGGGAAKTTCTATTACATG
900140|9938643	TCAGAATTTCATGCATCTAGCTGGTAAACCTGTCTGATGATTGACGGCAACAATCTCAGA[T/G]AYATTGTTGCAACGAAGAACATCTTGACCAAGCTTAGCACCTGCAG
901060|9946086	CTGCAGGCAGGTGRTGGCCTACACAGGGCCTCCAGACAAGCTC[T/C]GGACAACGAGGGCAGGGAGAACCAGGTGTAGACTCAACATGAACATTCAACATCTTCTTT
904135|9928717	CAAGCTTGGCCTTCACTCTCTTCGCCAGCGCCACTGGTAAAGATGTTATATTCTTTCTCC[A/T]ATGTTGGCATTCACTTGGTTAGATTGGTCTCAGTGTGGTAGAATGTGACTTYTWWKDWTT
899051|9912525	ACAATATGTTTTGTAGACATATGAAAAGGAGGGTATACAGAAGTGGTTTGATGCAGGACA[T/C]AAGACTTGTCCGAAAACCGGACAAACGCTTGATCATCTYTCCCTTGCTCCCAACTATGCA
905599|9903237	TTWAAAMHACCTTCCCAGTCTCCAGCTGAAGCGTAGAC[A/G]TTACATAGCAAGATATAGTTACCGATAACATCTGGTTCAATTTCAAACAAATGTCTTGCA
903058|9942128	TTACACATCTGAGTCTGAAAAAGTGTAACTGAAGGTTMTTGCTTGTGTCAGAAGGTGCGA[A/C]GTGGTTGTACGGTTCTGTGTTATCAAAGATGCCTGCAG
902380|9922476	AAGAAACATAATCTCTGAAGATMCCCCATTGAACCAATGGGTTGTTGCGGCAGTAAAAGC[T/C]TACCAGCATCTGATCTCGTCACTGAACGAGAGCCTGCAG
899003|9918913	AGGAAACGACAGAGCGACTTAGAAAAGCAACGATATGATCAAAATATGTCGAGACTTGCC[A/G]CTATTGAAAATCGTAGCAGTGTGTGATACTCTGCAAACGAGGAAAAAAACTAGATGATTA
899475|9952883	CACAACGGTATTGCTGAACGCAAACACATGCACATTGAGAAGACATGCCTAACTCTTCTC[T/C]AGCACGCAGACATTCCAAACACATATTGGAGTTACTCTA
903426|9919397	TTTAAAGTGCARAGTTCCCACATGATAACACCTAAGCTGAAGATATC[A/G]CATTTTTCAGAGAAGGGCTCATTGCGGATAAGTTCAGGAGCCATCCACTCTGGAGTTCCT
904266|9904851	GCTTTCATAGGAGATTGRAAAACMATACTTGTGATCAACGAGTTCCGTTGTGACGGTTGA[T/G]GAAGTCGACATGACGTTTTTTCCAGCCACTTCAACAGCATCACATATCTTGCCTGCAG
901365|9922207	ACACAAACAAGTCTTCTCCTCCTGCAATGGACTCACCAAGTGAATGACAAAACCAAACTC[A/C]ACTACTTAGAATCGAGCACCGTTTCATTTCAAAGCTACTAAATTTTACTTTTGGCTTTTK
899136|9902703	CAAACAACTTAGTAAYGTTTGTGAAGCTGATAAAAGCAACATGGTTACTGCTGAAGAGTT[T/C]GGAAAGAGCAGTGCAGCGGCAAGGAGAMGTAGGAAGCSTTTGCGGGTAAGCTTTAGGCTA
902312|9940710	TTAAATTTGCTTGATCAAAAGATAATWAAAAACMATTTGAAACAAGAAGAAAAGCT[T/C]GAAATGACATCAAAATTTGTGATGCTATAGGCAAAAAGAAGAAAAAGGGRGAAKAGGCAA
902225|9924661	CCTGAGCAACTTCCTCTGAGAGTAGAAGAAGTTRCCRGAAGCAAGCCTGTACCATCTCTT[A/G]CAGACGAGCCTGAGTTTCCTATGGTCTGAGCGAGGGACACGGATGAGGCAAGCGACGGCT
904735|9920548	CATCCGGTAAAGTGTAGAAGTGCCATCACTTCCAAACAACACTTGTCCATCGGTAGCCAA[A/T]CCCCATCCATCTTTCATATGATGTTTAA
904714|9903794	AAACTTGAGGAGAGAYATCTCTGGGATTGTCTTCACAGTAAGCAACATTAGGGAAACATT[A/G]CGCCATGGAAAGAAGCAGCCTGGCCTGCAG
905592|9903208	AGCCATCGCCGAGCGCAACAATGCCATAATGGAGAGAGACAGTGCCCTTTCAGCTCTACA[A/G]TACCGTGAGAACTCCATGGCTACACCTCCTGCAG
899062|9911548	AAAAAACACAGCTGAGAGCAACCATTTACCAAAACAGGACAGAGCAAGAAAAGCGAGAAC[A/T]GAGCAAGAGAGTTGGGGTTACAAGTAAAAAAAAATCGAAAACCTTACCCGAAACGAAATG
902992|9923244	GAACCTCCCCAAGTAAAACTCCAACACGCTAACACCAAGACTCCATATATCTCCCGCGTA[A/G]CCGTCGTAACGACCGTGATTCAGRTCGGTGTTGATCCTCTCRGGACTCATGTAAGCGATG
900988|9961556	TTWAAMMAATGACCTGATTCATACGGAGARAGAAAACGTT[T/G]GAATGGGACAGAGAAAGACCTCGTATAATGGAAACAGTAGCACTTGCTGCACTACAAGAC
903607|9917837	CCTATCCCCTCTGCAGGCGGAGAGAGATTGCCCCTGGAGGAAGT[T/G]GAGGAGAGATTGGTGGAAATGTATGTGAGAGACGTGAAACAAGAATTTGAAACAGTYTTC
905085|9900294	TTAAACTTAGCAACATGCTTCCGGCCCTTATGGTGAGACTC[A/G]AACACGGAAGGATGTGCACAAACGACATTGCARATAGTGCAAACATATGGTTCATATTTG
899363|9954315	TTAAAGCTTACAAGAACAGCTTGTGCTCC[A/T]AGTGCCAACGCTTTGAAAACATCTGTTCCTCGTCTCACACCTYCMTMAAGCAAAACCGGY
904814|9903023	CAGATATCTCTTGTGCTGTGGTTTTCTCYTCACCTTCTGTCGAGTGTCCATTTTCAGGTG[T/C]TTCTTGTGCAATGACTTCTTCATCCCCTGCAG
900052|9939634	GACAAGAGAGTTATCGTATAAGGGATTTGCATGACTTTGTTCTTGGCATTTCAGCTTCAG[T/C]TGCTTCTTTAGAGACATGCTGCCTACACTCTGATCAAGCCTTGCATCATATCCAAGTCCT
904240|9917354	TTCGCCTCATCATTCATCAGACCAATCTGCAAATTCATCACTCATTACTTAGCCTCATTA[T/C]CAAGATTCAAGGATGTGATACTAATGTACAGGAAGATATTGTAMCAAATGCCTGAGAAGT
899241|9960908	AARGRACTGGACTCACATCTAAAGAATCAGGAGATAAGCAGAGGATCTTGACGTTCTTGA[T/C]CCCCATGAACAAAGTTGAAACATCACCGGGAACAAAACCAACACTGTCTGTAGCATTCTT

## Sheet: Table S5
Supplementary Table S5. List of InDels that were used to design PCR markers and construct a genetic map. Sequences of PCR primers are shown. InDels were previously published from Zhang et al 2012.
Marker name	Forward primer（5’-3’）	Reverse primer（5’-3’）
BrID101093	TAAAAACTTCCCAACAGCC	TATGGAATTAATCGCGCAC
BrID11699	TCGTCAGATAAAGCTCCAAT	GAATCTTGTGCGTCATTTTC
BrID11697	GTAATGATGTGGTGGCTTCT	AGGGGATTAGGTTTAAATGG
BrID11693	ATGCGCTTACATAATGGACT	CATCTTCTGCCTAAGTTACGA
BrID10297	GACACCTTTGGTTTTGACAT	TGTTTCATTCCGTCACATAG
BrID10303	GAATACTTACCCCGTTGTTG	CTACACCGGTTTTTAAAGTG
BrID10985	GGCGTTTAGCACATAAAAAC	AGGGAAGGAAAGGTCATAAA
BrID10247	AAAGCTCAGTCAACACAACTC	AGGGAGAGAGAATGTTACAAGA
BrID11059	CCTCTACTAATCACCGCCTA	CATTCTTGAGCAAGTAAGCC
BrID11389	ACGGACGTCTAAACCGTATT	GGCTACTCCATACAAATTGC
BrID11055	TAGCTAAGTCTGGGCACATT	GGTTTCGGGTTCTAGAGATA
BrID10823	AACAAAACGAAGGCTACACT	CAGGTATCACACACAATCTACC
BrID11075	GATCAAACAGAATAGCCTCG	TCTGCTTCGAGTTCAAAGAT
BrID11061	CAGTTGTTGACTTCATTTCG	GATGGCTTGTCATCAAGTTT
BrID11359	CCCAGAGTCCGTAGATTTT	CTCATCTGCGTAACTGTATCA
BrID11365	AACCTCCACAGCCATAAATA	ACTTTCCAAAACTTGAGACG
BrID11351	CAGCTAAACCCAGAGAAGAA	TAGGGAAAAGAGTGTTAGCG
BrID11349	TCCTGTCATTTGCTTAAACC	ACAGAGCGTGAGAGAATCAT
BrID101341	GCCATATGGTGATGTAACCT	ATATGAATACGGGCACAAAG
BrID11081	CTCCTGGTGAATCCTCTTTT	TATCTGCATGAACGAAGTTG
BrID11083	CTTACTGAGTCAACCTAAAGGA	CTTTTCAGAGAAGGAAGCTG
BrID11071	CTTCCCATGATTTTCTTCCT	TGAGAGTGAGTTCCTCTTCTT
BrID101343	GAACTCTATGTGTTCCCCAA	CGATCATGAAAGACACAAAC
BrID10769	TCTGACTTTCTAGCCACGAT	CAGATGGTAAACATGCTGC
BrID11373	AGTCCTTAACCAACCTGACA	GGTTGTAAGTACCTTGTTCCT
BrID101355	AATTGTTGTAATGACGGTCC	ACCAGAATTCCGAACTATCC
BrID101347	GGGAGAGAGAGAGAGAGAGG	ATAAAACCTGAAACCTTCCC
BrID101575	GAGAGAAGAATGGCTGCTAA	CACTGTTTTTCTTCCCAAAG
BrID11335	TTCGTGGTACCTCCTCTATG	CAAAAACAACGGTAAGGAGT
BrID101235	CGACGATAAGAACAAATTCC	TAACACGGTGTGCATCAA
BrID11403	GGTTTTGCTTCACGTAACTT	GAAATACATTTGATGCCAGC
BrID11129	CTTAGCTAGAAAGGACCGTG	AGGTGAGTTCATATTCGCAG
BrID11131	CTTCAGAGCATTTCCTCAAT	ACCTTAAAACAAATCCAGGC
BrID11405	GCATCGTCTTGTTTTCTTCT	TCTATGCCATAACTGAAGGG
BrID11407	TCTGGGAGAGATTTAGACCA	GGAAATCACATGTTTTGGC
BrID90303	CCAGAAACCCTAGCAATGGA	CACACACACACTCAGGCCAC
BrID11431	CCATACACCGATTTCTTGTT	GTCTCTTTTTCTTTCCGGTT
BrID11905	CCACAACACCATAACACAAG	TCTGATGATGAAGATGCTGA
BrID10419	GAGTGGACAGGCATAGACAT	AGAGGTTACTTGAAACGGGT
BrID11113	GTCTCGATTTCTTCAGCAAC	CAATCTTCAGAACCGTGACT
BrID10199	CTGGTTGGGTTTTGTGTTAT	GCCATGCAAAATACTACCAC
BrID10551	TTCAAGTTCCAATGTCTGAG	ATACTACCACTTGGCCAGAA
BrID10553	GCAAAGTCACTCAACAAGTG	CTAAGCACTTGATCGTCCAT
BrID10555	TGACTTTGGTTCTCAAATCC	ACTTCTCCACCAGTCCATAA
BrID11895	TCGGAGATTCTGGAACTTTA	GCTATTTTGATGCTAAACGG
BrID11121	CATGTTCACCACAGCATCT	GCCCTATGCCCTAAGACTAT
BrID11909	GTCAGGACTACAAATCGCAT	CTAATGTGTCATTTGCATGG
BrID11907	AGCTACACCGTCTCTATCCA	TCTTCGCTCTTCATTAGCTC
BrID11101	GCTGATCATCTGCTTACCTT	CGAAATCCTTCAACACACTT
BrID101131	CAAAAAGTCCACGAAACATC	GGATGCCATTCCTCCTATAA
BrID90021	ATTTCCAACCTTCTTGTGCG	GAAAGACAGCCAAAGATCGG
BrID10421	GCATTATTTTGTCGGTTGAG	GACGATGTTATGAACGACAG
BrID11415	TAGGATTCATCTCATCGTCC	GAGGACTTCGATATTTGCAT
BrID11411	TCTTCTGGAGAAAGACCGTA	GTCAAATTGCTAAACCGAGA
BrID11097	TAACTGTTGGCTTCTCACCT	TAGTATCATTTGTGGCATGG
BrID11091	CCTCGTCAACAACAACTACA	TGGTGTTGAAACTGATTCTG
BrID11095	TAGGCTCTTGAGCCACATTA	CTTTCCATCGTTATCCTCTG
BrID10151	CCAGTGTTTCTCGTTTGAGT	GACACTATGCTCTGGCTGAT
BrID11659	AAGGAAGAGAGAACCAAACC	GGAAACCAGAGAGAAGCTG
BrID11661	GAAGAAGACTTCCTGGGTTC	GTGTAGAGAATAAATGGCCG
BrID11663	AATGGACTAGTTGCTGCTTC	AGCCCCTGGAAAGTAATAGA
BrID90263	TGTTCATATATATTGCGTGTCTATTG	TTTAAGCATACTAAGGAGATGGACA
BrID10705	ATTCGAGGACTTGAGTAGCA	GTTCCACGTCAGCAAATAC
BrID10605	GGATGTGAAGAGCAAAAGAA	CAGAAACTGACTGCAAAGAA
BrID10027	AATAGACCGGTAAAACTTGC	CCCATTAACTCACTCACACA
BrID10035	TGGGGAAAAGAAACTGTACT	CGATCTAAAGCAGAGAAAGTCT
BrID90412	AGGACGCTTGCACGTTTAGT	CGGTCGTTGGTTAGTTAGGTG
BrID10457	CGTTGGAGAGTTGTAAATGG	AAACTCTTAACCAGGCGATT
BrID90420	TTTTTCTTCCTTTGGCTTCTTT	CATCTCTAAGGCTTGAACAAAATG
BrID90239	TGGGTTTCTTCTGGAATGCT	TTACCAGGATCTGAAGGAGGA
BrID10461	TAAGATAATGGAACGATGGC	CTAATCGTTGTCATGAATCC
BrID90430	GCACAAGTATTTTTCCTGCATC	TAGCATTGCACGATGTCAAA
BrID10061	CAAGCATACAAATCCCAATC	CCTTCTCCAAAGTCAATTTC
BrID10063	GCGTCAGTTTATGGATCTTC	GTGACACTAAAATGAAGGAGG
BrID10065	CATCCACTAGCTTCTTCTTCA	ATATTCAGCTAACCGTTGGA
BrID90434	TCATCCACTAGCTTCTTCTTCAAA	TGCCCATTTATCCAGTTTCC
BrID10011	CCGTTCCGTATTTCCAGACA	AAGTCTTCACGGTTCTCCCA
BrID90027	GTGATTATTGGCATTCGTCG	TCCCACTTTGCAAGATCTCC
BrID10009	GGGACCAATAATTAAGCCCCT	CTCTCGTGTATGATCGGCAA
BrID10017	ATGATCGTTCTGCTCCTCGT	TGTTTCCCTTGTTGCTTGTG
BrID90373	AGCCACAATTAAGCCACGTT	TTGTGCATCTATTGAGTAGGGC
BrID10999	CGAACTTGGTTCGTATGTG	TTTGGAGGTCTACCAAAATG
BrID11145	CAAGGTTTTGAGCCTTACAC	TCCCTTTCACCAATAACATC
BrID11141	ATCAGGCAACCTAAGATCAA	TGTCAACTGTGGAGACAGAA
BrID11135	TTCTCTTCTTCAAGCGATTC	GGAAGAGAACAAACATGAGG
BrID11139	CACAACACATGATCGAAAAC	ATAAGATATATGCCGAACCG
BrID90099	TGGTATTTTCCTTGCAGGCT	TGGGACCTTTGCTTACGAAT
BrID101281	AATGTAGAAGCACCGTATCA	TGTAATGTGCAATCTGCAAG
BrID101283	AGCTTTATTAAGGGCGTTCT	TCTTTCCATGGCTTTAACTG
BrID90059	TTCATGCTTACCGACACTGG	TGGGACACCTTGTGTTCTTG
BrID10881	GGTTAGGGAAGAAAGTGAGC	ATCCCTAAACAAAAGCCTTG
BrID90073	TTCATGCTTACCGACACTGG	TGGGACACCTTGTGTTCTTG
BrID101471	AAGCTGATCAGTCCATTAGA	ATTTAGGACAGGTTCATTGC
BrID101473	TCCCAGTTGCTCAATATGAC	CTCTGAACCAAAAAGATGAC
BrID101489	CTTTAGACCAACTTGCTTGAG	ATGCAGGTCGAATAGTATCA
BrID101481	ATAAGGTGGCGTTTACAAAG	GTCCTATGTGGACAGATGCT
BrID101483	CCGCGGAACTAAGAGTAAGT	AACTTGGTCCACAAAACAAG
BrID101487	TAAACTCCCTCCAACGATCT	TCGGTGTTACTTCATGTTTG
BrID101495	GTATTTTGGGAGGCTTCTTT	AGACTCCAGCATATTGTCTATC
BrID101451	CGTTAACCGTTCCTTTTTAC	CGCCGATAATTTGTTTACTG
BrID101425	CGTCATCTTCTCCGTTATTT	TGTAACTCCAATGTCTTACGC
BrID101407	TCAGACTGAAAGACAAAGGA	ACTTAGCAGTGGATTGCCT
BrID10639	CGAGTTATTGGTTAGAATCG	TTTATTTTCCGATAGAGGGG
BrID11161	CTGGAATAGAGTCGTTGGAG	TCAGAGCTCAAGAGAGAGAGA
BrID11159	ACGGAAAATTACGTAAGACG	TTGCTGGTTACTTCTTAGCC
BrID11157	CTTAGGCTCCTCAAGTTTCA	CTCTTACATAAGCCACCGTC
BrID11439	AAGCTTTCCTCGTGTCATTA	CTTTCCGAGTTTCCATAGTG
BrID10747	TCAAACAGTGACAAACTCCA	GTCGATTTACTTTCTTGCGT
BrID90295	CACAAAGCTCACTTCTTAGGCA	TATAGCCTTGCGGTGGAGTT
BrID11911	ACATTGCCTCTAACATCCAC	ACATGCCAGTGAGTAAGAAGA
BrID11033	CTGGAGAGACGATGGTTTTA	GGCATTAACAAAAAGAGCAG
BrID10931	AAGGTTTGACTGTTCCACAC	AAAAAGCCATAACGAGTGAG
BrID11453	GTTTAACAATGTATGTGGGG	AGAAAATTGACAAGAGCGTC
BrID10875	GAGAACATCGATCATCCAGTA	CTAGGCTAACTCAAAGTTGGTA
BrID11629	CGGACGATATGAATGTAGTG	CCATGTGGGGAAGTAAAAT
BrID11627	AAGAGTAGCTTGAAACTGCG	AGCGTAACTAAAGATTAGACGG
BrID10507	TTTTTGTGCAACACTACGAG	TAACGGGCTTTTATTGACC
BrID11623	AGCTAAAGAGAAAGGGAAGG	GACTTTACCAATTCCAGTCG
BrID10123	AGCTAAAGAGAAAGGGAAGG	AGAAAAGAAATTGAGAGGGG
BrID10787	GCTGTGATAACAGGCAAATA	CTCCAGTCAAATTAACATGC
BrID11327	GATAAACTTTGCATGGTTGC	GACTGATTTCGCATGATCTC
BrID101017	TGGGATCTGAGAGAGAGAGA	AACAATTGGTGACGATGTG
BrID11325	CTTCAGATCTTTACACAACCG	GACAATCAGAGGGTCTGAAA
BrID10135	CGCTAAAAATAACTGAACCG	CTAATGTTTGGGATTTACCC
BrID11323	GGGTTTCTTTAACCGTTTCT	ACCACCTTAATTCGAGTCCT
BrID11321	ACGTTCCTTCACATGCTTAT	AGAAACGCCAAGAACCTC
BrID10715	TGCTCTCTGCCTACTTCTTG	ACCGATTACCAGCTAATGAC
BrID11639	GTAATCGAATGGGACCATAA	GCATAATTGAAGTTGAAGGG
BrID90289	TTTTCTCTACTTTTATGCATCCTTTG	TTTTCAAATCCATTTCATTCAA
BrID10859	GGTGTCATGTTGTTATCATGC	TAGAAACGAAGCATATTGGG
BrID11753	GTTGGTTGGTTGTTTGAATC	TATGGAAACACGAACGAGTA
BrID11751	GCAGTTTGCAAAGAGAAATG	TCCGACTCTTTGTTGTGTTT
BrID101069	TGGTCTCGTTCTTATCTCTGA	ACCTCTGATCTTGATGCCTA
BrID101243	CCGGTCAGTCAGTGTACTTT	TTAGCACTGGAGGAGTTCAT
BrID90057	AACGTCATCCCACTCTACAAAAA	TCAACACTATCCAGACCCCA
BrID10737	GTGGTTTTGTCACTGGAAGT	CCAAAACGCAGTAGGAAATA
BrID101215	CAGAGAAACCCGTTTTTGA	TGTGAATGCGACGATGAC
BrID90355	GGGAGGATCCACAAGAAAATC	GGTCTTGATAGAGTTGCGCC
BrID101537	ATATCGCCTAAAATGACCG	CATGTGGTTTAGATCCGAGT
BrID101539	GATACGGTCCAAACACAGAT	TTCTCTCACTCATCCCTTTT
BrID10261	CGTGCAAGAAAGAAAAGAGT	AGCTTGCTTCGAGCTTTAC
BrID101277	GCCAGAAATTTTGGTCTAGT	TACCATTCACATTCCATGC
BrID10749	ACATCTTTGCCGTTTGATAG	TGCCAGATTAAGACATGACA
BrID101057	TATGTCGGTCCAAACTAAGC	TCGTCTTCTTCTGCTCTAACA
BrID101567	CGTCACATTGCTATGAGGTA	GGTACTTTTTGTGCAGGATT
BrID10841	ACACATCTTGTAGCTTCTTGC	TCTAAAGGTTTCCTTCCACA
BrID10885	TAATGTGGGCAACAATACCT	TCATAGCTCCATTTCATGTG
BrID11169	AGAAGATCATCAAAGCGTGT	GATATGCCTCGCTGTTTAAT
BrID11641	GAACAGAAACAGCATTACCC	TTATTGTTCCTCTGGTTCGT
BrID101173	CTCCTCCTTTCGTAATGAAT	CAACGAAGAAGATAGAGGC
BrID10835	AAAGGCTTCTCCACAAAAG	CAATCCAAATCTCACATCAG
BrID11181	CAAACACCACAACACAAATC	CTATTTCCCCTTGGCTAGTT
BrID11183	CGTTTAATGATCCTTTCGAG	GGCCTAAACAGATGAGATGA
BrID10863	AGCAAGCTAGCAACATTTTC	TATGTTGGAGGAATCAGGAG
BrID11501	AGCAAGCTAGCAACATTTTC	TATGTTGGAGGAATCAGGAG
BrID10997	CTGCTTTCTTGGTTTTCAGT	CCAGAGCATTTTCCTTCATA
BrID11187	AGAAACCTGTGGGTCCTACT	CCCCAAAAGAAAAAGAGAAG
BrID11189	CTACCGACACTGTCTCTGCT	AAGTTGCACCCAACAGTAAC
BrID11477	AATGAATGACGCTAAGAGGA	ACCCTTTTCACTATGACGAA
BrID111041	ACACCATTAAACCAAGCATC	GAAACATTTTCCACGTACCA
BrID111037	TCGAAGAAACAGTCTGAACA	GCTCAGGTGACATGTGTTTT
BrID101163	CAACTCATCATGTGGTTCAC	GGCTGGACAAGTAAGATACAA
BrID101153	AGGAAGTGCTTCTAATTTGG	GCCAATGGATTCAATAGAGA
BrID10649	CTGTGTCTTGAGGATTAGAGG	AGAGCATCAGTTGTTTTTGG
BrID111045	TCCAAGATTGGAGTTGAAGT	ACAAGTCTCCTCCTAGCTCC
BrID90095	TGATTGCGCTTGATGAGAGT	TGCCCACAAACATCGTTAAA
BrID10381	CATGTAAGTCTGCCCTTTTT	TGTTGAAATCTGGTAGGAAC
BrID101035	CTGCTAAGAAGGTCCATACG	TGCAGAGAACTAAACCAACA
BrID90007	CTCCAGAATTGAGAGCTTCG	TCACCGTCTTCTTCGATCTC
BrID101289	TAAGCTACGCCATCTGCTAT	CTGTGCTGGATTCTATAGGC
BrID11015	CTATTGATTTGGTGTGGCTT	TAAAGTGAAACCCAAAGCTC
BrID11199	GCTTAAAGCCACAGTCAAGT	ACACTTTTTGTTGGAGAGGA
BrID101107	CTACTGGTTCAGTGTTCACG	TAACTATGCACAGACTTGCC
BrID90309	GTGTTCAATCGCCATTTGTG	AACGAACTCCTCTCCATCAAAC
BrID11203	CAACTGACCAATGCTGACTA	TGAGTTGACTCCAGGTTCTT
BrID11205	AGATTTAACACCATAGCCCA	CGTCGTCCTTTACTTTTGAC
BrID11467	ATCATCACACACAAACACAC	AAACAACCTGTTGGTTATGC
BrID11013	CAATACCGTGTTCTCTCCAT	TCCAATGACGTCTAAACTGA
BrID11207	TAGACATACCACCGTATCCC	TGGATATAGTTGGAGTGGTGT
BrID11209	TTGGAGTGATAGGTGAGACC	GATCGAAGAGAACACTGAGC
BrID10911	AACCAACCAAAACTGTGTTC	AGTATGATGAGGCTCGATGT
BrID11499	GGGTGTGGAGACTTTAACAA	AACCAGTTGATGTTACCGAC
BrID11487	ATCATATCGCAGAGCTTCAT	GCGTATATATAATGCCACCC
BrID11217	TATTAGGCTAACAGGAACGG	ACATTGGGAGCTCATAGAGA
BrID11489	AAGTTCCTTGCTTAAGCCTC	GGTTTGCATATACCAAAAGG
BrID11495	ACTACTCCCAACACTATTTGAG	GCTCTTTGTTTTGGGTTCTA
BrID11493	GGACCAAACCTTTAGATGG	AAAAACCTCGAACACAGTCT
BrID11225	AAACGACCTTTGTCCTCAAT	CCCTAATTCAGATTTTCGTG
BrID90351	AGCTTGATGTCTTTGAAGAGGA	CACACTACTAAGCACACCATGAGA
BrID11223	ATACATAATCGTCGTCGTCC	GTTGAGCCTACCCTCACTG
BrID11491	GCATGAGCCCAACATTAAA	GGAGACTTGTTTGTTCTTCAG
BrID101139	ATTGAAGCAGTGGTGTGCT	GAAACAAAGCATTGTCACAC
BrID10069	GACTCGTCTGTGTTCTTCATC	GCGGGCCTATAAATAAGAAT
BrID10869	TACGGTGGGCTTTAATTCTA	CGAAGTCGAGAGTGAGAAAA
BrID11023	CATTCCACCCACAACTTTAG	TCAACAGATCAGTGGATGAA
BrID10721	CGAATGAATGAAAGCGAC	TGCTACAACGCGTTACTAAT
BrID90051	TAGCATAGCAATAATGACAAA	TCAAATCTCCAAACAATCC
BrID90043	TCGCACATCACATTTCTG	AAGGAAATGATTCACAACACT
BrID90129	TGTTTCAATATTGTCTTCCGTATAGC	TCTTCTTCTTAAATCTTGCGGA
BrID11587	TGCTGTTGATCAAGAAAGAC	CTTGCTCTCCTTCACCTTC
BrID11589	CCACTGACCATCTCTTTGTT	CAAGTCCTCCTGAGACACAT
BrID11591	TCTTGCTTCTTGATGAAGGT	CCATTTCCCTGTGAATACAT
BrID11593	AGAAGCTAACAAGACGGTGA	ACAAGAAGAAAAGACCAAGG
BrID10493	AGAGCCTCATTTTCCTTCTT	CTGCACAACAATGTCTTCAT
BrID10495	AATCGGTCCAGTGAATGATA	AGTTAACCTTGAGTGAGCCA
BrID101029	GCCAATATCTCCAGTTTCAT	TGTTTGGTTTCATCTGACTG
BrID11601	CGGCTCAAAATGATTAGAAG	GTTACAAAATGAACCACCGT
BrID90464	TTTGACTGAATGAAAGACTTTTGC	CGGGAAAACGATAAACGAAA
BrID11605	AACATGGAAATGTCGGTAAC	ACCTAAATGCGCTTACTCCT
BrID10107	ATGTAATAAGGGAAGCAACG	GCAAAACTTGTTCTTTGGG
BrID90466	TTGTGTTGGTGAAGAGACGG	CGGAACTTCCCCCAAAAGTA
BrID11607	CAACATAACCCATCACCTCT	GGAATTAGGATTTAGGACTGC
BrID10503	GCTGACGGTAAAGACGATTA	ACCAATCCCAGTATGAAGC
BrID11615	ATGACTGTTAGGAATCCCAT	GCTAATACATGAATCCCTCG
BrID90476	TGGTAAACATGTCCCTCCAAG	TCAAACACAGTGGCTGCTTC
BrID10119	CTGATAGACTGGTTTGGGTT	CAGAGATTCAGTATGTGCGA
BrID101079	TAAGGAAGATCCGCAATAAC	GGCATGACTGACAAAAGAAG
BrID10505	CTGAATGTGATCCCGTCTAT	AGATTCAGTATGTGCGACCT
BrID90109	AAGGATCTTTGGCGATTGTG	ACCCTACCCATCGTCTTCCT
BrID10347	GAAGCGTTCGTAGCAAAATA	AGATGCGTAGCTTTTTCAAG
BrID101185	ATAAGGGGACCCTGTAAAAA	TTCTGTCAACTAACATCCCA
BrID90339	GGAGTACCTGAATCCAACATCA	CACAATCTTAATCCTCGGGAA
BrID90189	GGAGTACCTGAATCCAACATCA	CACAATCTTAATCCTCGGGAA
BrID10317	GCAACAAAATAAACTTCCCC	CTTAAACTGAAGGCCCATTA
BrID10877	GCTCATGACCTCAGACTTATG	GAGCGTGTTATCTCTCTTGC
BrID11235	ATTCAAGACTTGCAAGAAGC	CTCCATCATTCCTCACTCAT
BrID101569	AGATTACCCTCCTTTTGTCC	GTTGTCTTCCAGTGGAGATG
BrID101593	GTTCAGGTGCTCCTAATGAT	GAAAGTTCTTCACTGCTTCC
BrID101573	AACTTAGAGACGCAGAGACG	CTCTGATTCCACTGAAAAGC
BrID10425	CACACACCCGTGTATAACAA	CTAACTGTAAGGGCAGCAAT
BrID10933	GAGATCAGACCCTCAACAAG	GGCAACGATTCTGATTATCT
BrID11239	GATTTCATGATGCTTGGTCT	ACAGAAACAACATTTCCTGC
BrID10263	ACTCCGTTCAAATACATGCT	CAGCGTCCAAAATATGCTA
BrID11681	ACTCCGTTCAAATACATGCT	AATATGCTATAGCGGAGCTG
BrID11677	AAGCTTCTCTCAGAACAAGG	GGTTGCTCCTAGTAGTGGTG
BrID11685	TACTTGCGTCAGCCATTAG	TGAGTCTTGTGTCAATGTCG
BrID11689	ACTACATATGCTTTTTGCCC	CAAAACACCTCCCTTCTACA
BrID101091	TGCCACGTAGTACACTTGTT	AAAACTCTACGGCTAAGGGT
BrID11717	GCTTAATGTATGGAATGGTG	CAGTAACTGCTAACGCCACT
BrID90111	GCTCGTTCGCTAGGTTGACT	TTAGCGCTTCATCAGTGTGC
BrID10357	AAATAGAGGAAACAGGCCAC	CCCACTAATGGGTCATCTTA
BrID10827	CCTTAGTGGTTTTCTCTCCA	CAAGAGACTGAGCATAAGCC
BrID11243	TTACATCTGCACTTACGCAC	AAGAGTCAAACACGCTTTGT
BrID11247	CTATTTGACCAAACAGTCGC	TAAGGGGGAGATTACAGGTT
BrID90363	TTCTGTTTCGAAAAATGCCA	TGTTCTTGCCAAGTCTCACG
BrID11253	GAAGCTAAAAGGAAAGTTGC	TAAACCGTCATCTCCAAAAC
BrID11249	TAAAGTTCATGCACCCTTCT	GTCTTAATTTGTGCATCACG
BrID11257	CATCCCTCCATCATATCCTA	CAATGACTGAAATGGATGAG
BrID90319	TCCGAGGTCATCTCCTTAGC	ACACACGCTTTCATTGGGTT
BrID11271	AAGTGCGGTTCTGTTACTGT	GTGAAGACATCATCAATCCC
BrID11273	TTATGTGCTGCAGTTTTAGG	GCTGAAAATTCTAAGCCGA
BrID11529	CTGAGCAGATACCGAAACTC	TACATGTCTATGCAACACCG
BrID11039	AAGAGGTCCAGAGAAACACA	ATCTCATGACCACCTCAAAG
BrID11037	GAAATCAAATCATTGGCCTC	TGAAAACCCTAATCAAGGC
BrID11261	GAGAAAAGCTCTTGCAGAAA	GAGGTCCAGAACCTTTTACC
BrID11263	GTGGATAGGACTGTGCATTT	GCTTTACTTTGGAAGTTTACGG
BrID101207	GAGTATGGCCCGAACAGT	TGTCTACATGAACCATGGAA
BrID10177	CGACAATACACCAATTAGCA	GTCACCAAGAGTGGGAAGTA
BrID10541	TCAAGCTACTACCTTTCAAGC	TTGACTCACTTCGAGTCTGA
BrID90071	TTTCACACTCTCTCTCTCCCTCTT	CGGAACTTGGAAACGAAGAC
BrID11777	GCGAGAAGGTGATTATCAAG	GCAAAGGTAAATAAGTGCCA
BrID11757	ACTTTAACAACAGTGAGGCA	ATGGGAGAAAAAGTGTGATG
BrID11763	CGGTTAAAGCTTATAGATCGC	GGCGGTGATCAAGAAAAA
BrID11767	CAGAAGCTTATCTCTTTCGC	GATGAAAACGATGGCATACT
BrID11285	GGTTTTGTTGAAAGAGTTGC	CAGAGTTCCGGTTTTATCAG
BrID10753	ATAGAGGTGGCCCGTATAAT	AGTTGATTTCCTTCCTCGAT
BrID11523	ACCTAAATGGGCCTACTCTC	GGTTTAGATTCAACCGTGAC
BrID11291	ACTAAATCAAAAACCACCCC	ATCTCAACCTGTTCAAAGCA
BrID11289	GAAAGGTGGCAAACTTAATG	ACTGTCACCAAACAAAGAGC
BrID11517	AGATTGCTGAAGCTGATGTT	ATCAGAATGTAGCTCGCTTT
BrID11287	CCATTGAGTAAGGTTATGGA	CCTCTTTACACCATTTGCAT
BrID11581	TGGTTCGATGATAATGGC	GGTAAGAGCAAGAAGGGATT
BrID11305	TTGAGTAGGTTGTTGCTTGA	TTTTAAGGCGTGTGAGTGTA
BrID11571	AACCATGCTAGAGACAATGC	TATGTTCGTCCACAGTTTCA
BrID11307	TCCATCCTTCTTTTTGCTAC	CCACTGAAGCTGAGGAAATA
BrID101529	GAGGATATTGGACCTTCAAA	TTGTTGTTCCATAGCAGTGA
BrID11579	GTTTTAACGAGGCTAAGGGT	GCTGAGAGTTCAGCACAAGT
BrID11301	TGGACATTTTTCCGAAGAG	AAAATAATTACAGGCTCCCC
BrID101329	TCTCTTGTTGGGAGTATGGT	GTTGTGAAGGAAGATGAGGA
BrID101581	CTTTTGTGCGATGTAAAAGC	ATAGGTTTTGCGAATGTGAC
BrID101591	ATCTGACGAGCGGTACTTTA	GAAAAATGTCAGGTGGTGAT
BrID101331	AATTAGAAATCGTGCTCGC	AGGGAAAAGAAGAAGACGAT
BrID101327	CATTTCGTGTGGGTCTTAAA	AAATCAGTGGAGGCAAAGT
BrID101247	CTCATTTTGAGGACTTCTACAG	GACACACACACTCACACAAA
BrID101335	GTCAGTCAAACAAGATAAGGTC	GCGAAAAACACATTTGCTG
BrID101333	AGGTTGTGATTGTTTGGCT	GTAACTAACTCCGCAGGAAA
BrID101533	CTCAATTATATCACTCCGGC	TGTTGGCCTCTCTTTCTTTA
BrID90145	TGTATTGAATCCAATGTAGGAACA	TCTGGACCTCTGCTTAGGGT
BrID10089	GGTTGGATCACTTGGATGTA	AATCAAAGACGGTATTCACC
BrID90446	TCATGATGCTTCCAATTTATTCA	TGTGGTCTTTGGAATGTTTCT
BrID11003	CAATAGATTTATGCAGGGGA	TTACGCTTCCATTGTTCTAC
BrID11539	TTCAAGAAGAGGAAGAACCA	TTTGGTCTTTCTCCAACCTA
BrID11537	CTGCCTAATACTGTTTCTTCCT	ACATAGCGTATATCGGTGGA
BrID90115	TTCAACAAAATCAAGACCGAAA	AAGGAAAAAGACAAGAGAGATGGA
BrID10905	AACATGAATACAATCACCCC	CCTCTCAATGAGTCATCTTGT
BrID10215	TCCCTTACCAACTCCAAAC	ACCAATTGTGAGTTTCACCT
BrID11315	GCTATGACTGTTTTTGGCTT	TACCTAACGCTGAACTGATG
BrID11551	GCTATGACTGTTTTTGGCTT	TACCTAACGCTGAACTGATG
BrID11007	ACCATTTCGTGTATTCTTGG	CCTGACTTGCTATCCAAACA
BrID11317	ATGATAAAGAGGATTCCGGT	CTTTATACACCGCTCCAAAC
BrID11553	ATGATAAAGAGGATTCCGGT	CTTTATACACCGCTCCAAAC
BrID10569	CATCTTTCTTCTCACACATCAC	GGTAGAGGAGAGGTTCCTTG
BrID11563	GTCGACACAACCTTAAAACC	CATTGGCAAGGTAAAGAAGA
BrID90139	TGAGCATGAGTTTGTCACTGC	GCAACATTGTGAATTGGCTG
BrID10225	ACTCCATAACCCCAAATCTC	GAATGGTTCGACTGTGACTT
BrID11011	CAGCTAAAGCTGAAGATTGC	TGTGAAAGGAAAGTCTCAAC

## Sheet: Table S6
Supplementary Table S6. Genetic linkage map constructed with the L58 x R-o-18 RIL population.
Locus	Chromosome	Map (cM)
E4051M5	A01	0
900839|9925084	A01	18.787
P2348M93	A01	20.943
BrID101093	A01	30.825
E3856M4	A01	32.847
BrID11699	A01	33.882
BrID11697	A01	34.204
E3556M13	A01	34.967
BrID11693	A01	40.9
BrID10297	A01	43.04
BrID10303	A01	45.748
BrID10985	A01	46.777
904735|9920548	A01	54.999
BrID10247	A01	55.778
BrID11059	A01	59.464
BrID11389	A01	60.519
BrID11055	A01	60.832
BrID10769	A01	61.924
BrID10823	A01	62.195
BrID101343	A01	63.26
BrID11071	A01	63.495
BRMS-031-A1	A01	63.799
BrID11081	A01	64.129
BrID11349	A01	64.159
BrID101341	A01	64.159
BrID11351	A01	64.195
BrID11083	A01	64.271
BrID11061	A01	64.291
BrID11365	A01	64.646
BrID11075	A01	64.817
P2147M210	A01	65.156
BrID11359	A01	65.24
905079|9902261	A01	66.084
E3850M6	A01	66.665
BrID11373	A01	74.721
899363|9954315	A01	79.931
BrID101355	A01	81.724
BrID101347	A01	83.902
E3749M3	A01	85.899
P2348M66	A01	88.233
899136|9902703	A01	90.316
BrID101575	A01	95.529
BrID11335	A01	96.676
BrID101235	A01	97.89
E3749M6	A01	105.349
BrID11407	A02	0
BrID11405	A02	1.176
BrID11131	A02	3.445
BrID11129	A02	5.64
BrID11403	A02	5.648
BrID90303	A02	28.011
BrID11431	A02	38.229
BrID11905	A02	41.232
904707|9914500	A02	51.386
BrID10419	A02	57.242
906075|9891907	A02	58.133
BrID11113	A02	61.537
904480|9925227	A02	63.589
899118|9904922	A02	64.346
904058|9927956	A02	68.306
BrID10199	A02	73.043
BrID10551	A02	73.381
P2348M229	A02	74.648
BrID10553	A02	78.208
BrID10555	A02	79.444
E4051M10	A02	81.492
P2348M130	A02	82.324
BrID11895	A02	84.06
BrID11121	A02	85.401
BrID11909	A02	88.669
BrID11907	A02	91.074
BrID11101	A02	91.479
BrID101131	A02	94.926
P2348M272	A02	100.247
BrID90021	A02	102.757
Chsssr13-A2	A02	103.003
BrID10421	A02	105.779
BrID11415	A02	111.863
BrID11411	A02	115.379
BrID11097	A02	117.687
BrID11091	A02	122.062
BrID11095	A02	122.602
E4051M3	A03	0
BrID10151	A03	7.973
P2348M291	A03	8.693
P2348M294	A03	9.366
903854|9907725	A03	13.987
BrID11659	A03	15.03
899764|9949553	A03	17.392
904284|9906100	A03	17.65
901318|9960606	A03	17.674
BrID11661	A03	19.416
BrID11663	A03	20.988
BrID90263	A03	39.503
BrID10705	A03	44.4
BRMS-043-A3	A03	48.92
E3851M18	A03	49.729
BrID10605	A03	52.419
BrID10027	A03	53.831
904438|9906337	A03	55.033
BrID10035	A03	58.654
BrID90412	A03	59.55
E3556M6	A03	59.794
905243|9909130	A03	59.93
P2348M160	A03	60.152
BrID10457	A03	68.182
BrID90420	A03	71.131
902594|9919186	A03	72.097
BrID90239	A03	81.558
BrID10461	A03	83.86
P2348M323	A03	84.749
BrID90430	A03	87.785
BrID10061	A03	90.428
BrID10063	A03	92.593
BrID10065	A03	94.805
BrID90434	A03	95.304
902992|9923244	A03	95.752
899229|9960877	A03	98.904
BrID10017	A03	99.953
BrID10011	A03	100.668
BrID90027	A03	100.946
905044|9901291	A03	101.022
BrID10009	A03	101.519
905085|9900294	A03	101.678
899062|9911548	A03	105.231
E3835M7	A03	106.123
E3835M6	A03	106.298
BrID90373	A03	110
900988|9961556	A03	110.88
BrID10999	A03	119.355
904814|9903023	A03	123.505
BrID11145	A03	123.637
BrID11141	A03	126.827
BrID11139	A03	127.531
BrID11135	A03	128.095
VtE	A03	128.523
BrID90099	A03	129.186
BrID101281	A03	129.784
BrID101283	A03	130.15
E3835M20	A03	131.688
E3416M19	A03	135.194
E3552M3	A03	147.455
BrID90059	A04	0
BrID10881	A04	0.38
BrID90073	A04	0.478
899241|9960908	A04	5.187
Na10D09-A4	A04	5.331
902855|9917260	A04	8.646
E4051M8	A04	9.404
E3850M5	A04	9.911
900794|9939865	A04	12.807
BrID101471	A04	14.069
BrID101473	A04	14.469
BrID101481	A04	16.338
902710|9929275	A04	17.109
BrID101483	A04	17.488
BrID101487	A04	17.71
BrID101489	A04	17.848
BrID101495	A04	18.986
BrID101451	A04	21.943
E3416M4	A04	22.843
BrID101425	A04	23.234
BrID101407	A04	23.619
E3556M2	A04	24.169
P2147M251	A04	24.403
BrID10639	A04	25.028
898788|9937676	A04	25.699
BrID11161	A04	26.246
BrID11159	A04	28.031
BrID11157	A04	28.128
BrID11439	A04	29.025
901002|9923573	A04	29.637
BrID10747	A04	30.709
E3732M8	A04	36.046
BrID90295	A04	47.015
905496|9898945	A04	48.93
E3856M3	A04	56.467
E3850M12	A04	61.635
BrID10875	A04	68.309
BrID11453	A04	75.209
E3851M10	A04	78.285
E3851M9	A04	80.242
BrID10931	A04	83.919
BrID11033	A04	84.437
BrID11911	A04	86.904
BrID10123	A05	0
BrID11623	A05	1.581
BrID10507	A05	3.276
901705|9920089	A05	6.998
BrID11627	A05	6.998
BrID11629	A05	8.175
905222|9900709	A05	8.726
P2348M112	A05	14.577
E3416M6	A05	17.853
BrID10135	A05	33.198
902420|9939979	A05	34.647
904315|9905134	A05	35.745
BrID11639	A05	37.652
905458|9910062	A05	43.443
BrID11641	A05	48.325
E3749M2	A05	51.864
E3556M4	A05	53.98
E3416M26	A05	54.346
BrID10841	A05	55.705
BrID101069	A05	55.927
904714|9903794	A05	56.274
BrID10737	A05	56.494
BrID101537	A05	56.838
BrID10749	A05	56.846
BrID101277	A05	56.848
BrID10261	A05	56.849
BrID101539	A05	56.855
BrID90355	A05	56.93
BrID101057	A05	56.955
904307|9918173	A05	57.169
BrID101567	A05	57.328
BrID90057	A05	57.928
902084|9925496	A05	58.492
BrID10885	A05	58.919
BrID11169	A05	60.754
E3850M7	A05	63.613
E3850M9	A05	63.978
BrID11753	A05	64.313
BrID11751	A05	65.3
E3835M5	A05	73.409
899253|9960699	A05	74.92
BrID101017	A05	79.864
BrID10787	A05	85.906
BrID11327	A05	92.057
BrID11325	A05	97.298
BrID11323	A05	100.701
BrID11321	A05	101.416
BrID10715	A05	101.987
BrID90289	A05	102.334
BrID10859	A05	107.663
BrID101243	A05	118.217
BrID101215	A05	119.721
BrID101173	A05	133.695
BrID10997	A06	0
BrID11477	A06	0.865
BrID11189	A06	1.167
BrID11187	A06	1.617
BrID10863	A06	5.409
BrID11501	A06	5.894
BrID11183	A06	8.204
BrID10835	A06	9.157
BrID11181	A06	9.658
BrID111045	A06	27.348
905831|9898188	A06	36.984
BrID11499	A06	37.581
BrID10911	A06	39.297
BrID111041	A06	41.465
E3732M6	A06	44.849
BrID111037	A06	47.883
900744|9938076	A06	51.852
BrID101163	A06	57.524
BrID101153	A06	60.242
900052|9939634	A06	60.732
BrID10649	A06	61.94
BrID90095	A06	63.865
898943|9924960	A06	64.223
BrID10381	A06	66.032
BrID101107	A06	66.683
BrID11199	A06	67.163
BrID11015	A06	67.246
905950|9891649	A06	67.465
902280|9923784	A06	67.475
BrID101035	A06	67.651
BrID101289	A06	68.054
BrID90007	A06	68.059
E3851M3	A06	68.474
P2348M102	A06	68.713
E3851M17	A06	69.028
E3851M8	A06	69.699
BrID90309	A06	72.633
BrID11203	A06	73.229
902204|9940666	A06	73.744
BrID11205	A06	74.859
904780|9915179	A06	75.974
BrID11467	A06	76.878
BrID11013	A06	77.319
Na12H07-A6	A06	78.292
BrID11207	A06	80.634
904231|9917340	A06	85.788
902942|9916766	A06	87.589
899816|9963721	A06	89.336
BrID11209	A06	93.916
899015|9918455	A06	94.238
BrID11487	A06	99.222
899208|9961195	A06	100.53
BrID11217	A06	102.808
BrID11489	A06	111.991
BrID11495	A06	118.556
BrID11493	A06	131.984
BrID11225	A06	135.156
BrID90351	A06	135.4
BrID11223	A06	136.81
BrID11491	A06	137.054
BrID101139	A07	0
903607|9917837	A07	1.3
E3835M2	A07	3.564
BrID10069	A07	5.34
BrID10869	A07	6.481
E3416M3	A07	9.866
900811|9943154	A07	10.713
BrID11023	A07	11.18
BrID10721	A07	13.18
P2348M222	A07	16.037
BRMS-018-A7	A07	16.362
901667|9958612	A07	16.959
BrID90043	A07	17.397
BrID90051	A07	17.718
BrID90129	A07	29.916
BrID11587	A07	30.349
BrID11589	A07	32.312
BrID11591	A07	35.176
BrID11593	A07	37.14
BrID10493	A07	38.469
Ra2A01-A7	A07	40.809
BrID10495	A07	43.061
905592|9903208	A07	47.162
BrID101029	A07	48.919
BrID11601	A07	50.227
E3416M24	A07	60.87
BrID90464	A07	69.45
BrID11605	A07	70.307
BrID10107	A07	71.046
BrID90466	A07	72.476
BrID11607	A07	73.85
BrID10503	A07	76.162
BrID11615	A07	81.781
P2348M189	A07	82.772
BrID90476	A07	85.354
901866|9957577	A07	85.65
905815|9891453	A07	86.356
BrID10119	A07	86.66
BrID101079	A07	87.039
BrID10505	A07	88.255
E3416M16	A07	90.235
901024|9929984	A07	96.365
BrID90109	A07	96.396
904704|9916258	A07	99.403
E3732M11	A07	102.396
BrID10347	A07	111.284
906125|9896917	A07	114.133
BrID101185	A07	117.891
BrID90339	A08	0
BrID90189	A08	0.104
902225|9924661	A08	0.738
BrID10317	A08	4.354
902312|9940710	A08	6.824
BrID10877	A08	7.261
BrID11235	A08	8.804
BrID101569	A08	9.538
BrID101593	A08	10.03
BrID101573	A08	10.155
P2147M82	A08	12.065
BrID10425	A08	13.005
BrID10933	A08	13.407
E3851M12	A08	14.848
P2348M289	A08	15.218
P2348M274	A08	16.319
Ra2E12-A8	A08	16.981
BrID11239	A08	17.916
BrID10263	A08	19.148
BrID11677	A08	19.868
BrID11681	A08	20.539
BrID11685	A08	26.391
BrID11689	A08	37.006
BrID101091	A08	41.151
BrID11717	A08	45.231
BrID90111	A08	55.193
BrID10357	A08	65.438
904175|9905638	A08	77.468
899932|9947195	A08	80.632
900699|9938929	A09	0
BrID10827	A09	0.792
BrID11243	A09	7.967
BrID11247	A09	13.242
BrID90363	A09	16.226
BrID11253	A09	19.582
905396|9906565	A09	24.149
BrID11249	A09	26.319
BrID11257	A09	30.835
BrID90319	A09	41.973
BrID11271	A09	47.848
BrID11273	A09	48.486
BrID11529	A09	48.788
899051|9912525	A09	49.228
P2348M260	A09	50.489
P2348M200	A09	51.584
903657|9918676	A09	52.235
904240|9917354	A09	52.256
P2348M193	A09	52.682
BrID11263	A09	52.989
BrID11261	A09	53.041
E3416M5	A09	53.311
E3851M4	A09	53.424
902380|9922476	A09	53.474
906135|9896416	A09	53.482
903058|9942128	A09	53.505
E3749M4	A09	53.512
P2147M249	A09	53.64
899475|9952883	A09	53.81
BrID101207	A09	53.979
899003|9918913	A09	54.324
901337|9933371	A09	54.499
BrID11037	A09	54.662
BrID11039	A09	54.8
905599|9903237	A09	55.532
905410|9910006	A09	57.526
904266|9904851	A09	58.119
901377|9956951	A09	58.716
901365|9922207	A09	59.343
BrID10177	A09	62.473
BrID10541	A09	64.617
902433|9913933	A09	64.927
BRMS-051-A9	A09	66.171
903426|9919397	A09	76.904
BrID90071	A09	99.849
BrID11777	A09	104.421
BrID11757	A09	109.322
BrID11763	A09	112.35
BrID11767	A09	115.345
BrID11285	A09	119.283
BrID11287	A09	133.439
BrID11517	A09	134.829
BrID11289	A09	136.823
BrID11291	A09	139.634
BrID11523	A09	139.911
BrID10753	A09	140.682
BrID11581	A10	0
E3416M30	A10	0.142
E3835M4	A10	3.622
BrID11305	A10	15.2
BrID11571	A10	15.317
BrID11307	A10	15.814
E3856M2	A10	18.489
BrID101529	A10	18.879
BrID11579	A10	19.429
BrID11301	A10	19.685
BrID101329	A10	19.978
BrID101581	A10	20.201
BrID101591	A10	20.218
BrID101331	A10	20.221
BrID101327	A10	20.448
BrID101247	A10	20.452
BrID101333	A10	20.454
BrID101335	A10	20.457
BrID101533	A10	20.562
BrID90145	A10	21.043
P2348M244	A10	21.158
E3851M15	A10	21.779
BrID10089	A10	22.058
903665|9911901	A10	25.384
903665|9911897	A10	25.474
905374|9909972	A10	25.515
BrID90446	A10	26.626
BrID11003	A10	28.333
902370|9913912	A10	28.617
900140|9938643	A10	31.645
899321|9960148	A10	32.675
P2348M317	A10	35.764
E3851M1	A10	36.285
BrID11539	A10	37.288
BrID11537	A10	39.069
BrID90115	A10	43.569
BrID10905	A10	44.265
BrID10215	A10	44.539
904135|9928717	A10	47.57
BrID11315	A10	49.118
BrID11551	A10	49.271
BrID11007	A10	56.498
BrID11553	A10	61.42
BrID11317	A10	61.536
903035|9915582	A10	62.472
BrID10569	A10	62.833
BRH80A08flc1-A10	A10	63.16
BrID11563	A10	63.553
E3850M11	A10	70.283
905861|9896156	A10	73.676
BrID90139	A10	74.643
901060|9946086	A10	74.992
BrID10225	A10	76.278
BrID11011	A10	82.182

## Sheet: Table S7
Supplementary Table S7. Summary of the L58 x R-o-18 RIL population genetic map.
Chr.	Loci	Length (cM)	Ave. spacing (cM)	Max spacing (cM)
A01	45	105.349	2.34109	18.787
A02	37	122.602	3.31357	22.363
A03	60	147.455	2.45759	18.515
A04	43	86.9041	2.02103	10.969
A05	53	133.695	2.52255	15.345
A06	60	137.054	2.28424	17.69
A07	48	117.891	2.45606	12.198
A08	29	80.6321	2.78042	12.03
A09	56	140.68	2.51214	22.95
A10	54	82.1821	1.52189	11.578
Whole genome	485	1154.44	2.3803	-

## Sheet: Table S8
Supplementary Table S8. Candidate genes related to plant immunity found within the regions of QTLs Pbc1 (A02).
B. rapa_gene_ID	CDS_start	CDS_end	strand	A. thaliana_gene_ID	A. thaliana_gene_symbol	Athaliana_gene_name_Araport11	Athaliana_gene_description_Araport11	Differentially expressed in A. thaliana a
BraA02g017190.3C	9310042	9315781	+	AT1G66880	.	.	Protein kinase superfamily protein;(source:Araport11)	+
BraA02g017210.3C	9384825	9390857	-	AT1G66930	LRK10L2	LEAF RUST 10 DISEASE-RESISTANCE LOCUS RECEPTOR- LIKE PROTEIN KINASE-LIKE2 (LRK10L2)	Protein kinase superfamily protein;(source:Araport11)	.
BraA02g017220.3C	9391818	9395793	-	AT1G66910	.	.	Protein kinase superfamily protein;(source:Araport11)	.
BraA02g017240.3C	9414259	9414805	+	AT1G66980	SNC4	SUPPRESSOR OF NPR1-1 CONSTITUTIVE 4 (SNC4)	Encodes SNC4 (suppressor of npr1-1, constitutive 4), an atypical receptor-like kinase with two predicted extracellular glycerophosphoryl diester phosphodiesterase domains.	.
BraA02g017800.3C	9871029	9873008	-	AT3G59700	LECRK-V.5	L-TYPE LECTIN RECEPTOR KINASE V.5 (LECRK-V.5)	Member of Receptor kinase-like protein family. Represses stomatal immunity induced by Pseudomonas syringae pv. tomato DC3000.	.
BraA02g017820.3C	9883372	9883974	-	AT1G67740	PSBY	PHOTOSYSTEM II BY (PSBY)	PsbY precursor (psbY) mRNA. This single nuclear gene is imported into the chloroplasts where it is processed into two integral membrane proteins with identical topology (PsbY-1 and PsbY-2). The protein appears to bind manganese. Important for the redox control of cytochrome b559.	-
BraA02g018300.3C	10204414	10207710	-	AT1G68400	.	.	leucine-rich repeat transmembrane protein kinase family protein;(source:Araport11)	.
BraA02g018310.3C	10209611	10210977	+	AT5G22690	.	.	Disease resistance protein (TIR-NBS-LRR class) family;(source:Araport11)	.
BraA02g018320.3C	10210980	10212950	+	AT5G46450	.	.	Disease resistance protein (TIR-NBS-LRR class) family;(source:Araport11)	.
BraA02g019010.3C	10770440	10771566	+	AT1G69170	SBP	SQUAMOSA PROMOTER BINDING PROTEIN (SBP)-DOMAIN TRANSCRIPTION FACTOR 6 (SPL6)	Encodes SPL6. Required for the resistance mediated by the TIR-NB-LRR RPS4 against Pseudomonas syringae carrying the avrRps4 effector. Transcriptome analysis indicates that SPL6 positively regulates a subset of defense genes.	.
BraA02g019610.3C	11253607	11255013	+	AT1G70110	LECRK-V.1	L-TYPE LECTIN RECEPTOR KINASE V.1 (LECRK-V.1)	Concanavalin A-like lectin protein kinase family protein;(source:Araport11)	.
BraA02g021090.3C	12340910	12344545	+	AT1G72520	LOX4	LIPOXYGENASE 4 (LOX4)	PLAT/LH2 domain-containing lipoxygenase family protein;(source:Araport11)	.
BraA02g021280.3C	12469541	12470035	-	AT1G72890	.	.	Disease resistance protein (TIR-NBS class);(source:Araport11)	.
BraA02g021310.3C	12511331	12515265	+	AT4G09420	.	.	Disease resistance protein (TIR-NBS class);(source:Araport11)	.
BraA02g021320.3C	12522687	12524510	+	AT1G72870	.	.	Disease resistance protein (TIR-NBS class);(source:Araport11)	.
BraA02g021370.3C	12551634	12553319	+	AT1G72890	.	.	Disease resistance protein (TIR-NBS class);(source:Araport11)	.
BraA02g021620.3C	12644425	12645072	+	AT1G73260	KTI1	KUNITZ TRYPSIN INHIBITOR 1 (KTI1)	Encodes a trypsin inhibitor involved in modulating programmed cell death in plant-pathogen interactions.	+
BraA02g021630.3C	12646584	12647207	+	AT1G73260	KTI1	KUNITZ TRYPSIN INHIBITOR 1 (KTI1)	Encodes a trypsin inhibitor involved in modulating programmed cell death in plant-pathogen interactions.	+
BraA02g021640.3C	12647654	12648247	+	AT1G73260	KTI1	KUNITZ TRYPSIN INHIBITOR 1 (KTI1)	Encodes a trypsin inhibitor involved in modulating programmed cell death in plant-pathogen interactions.	+
BraA02g021680.3C	12660670	12661311	-	AT1G73260	KTI1	KUNITZ TRYPSIN INHIBITOR 1 (KTI1)	Encodes a trypsin inhibitor involved in modulating programmed cell death in plant-pathogen interactions.	+
BraA02g021690.3C	12665224	12665838	-	AT1G73260	KTI1	KUNITZ TRYPSIN INHIBITOR 1 (KTI1)	Encodes a trypsin inhibitor involved in modulating programmed cell death in plant-pathogen interactions.	+
BraA02g021700.3C	12667738	12668064	-	AT1G73260	KTI1	KUNITZ TRYPSIN INHIBITOR 1 (KTI1)	Encodes a trypsin inhibitor involved in modulating programmed cell death in plant-pathogen interactions.	+
BraA02g021710.3C	12671508	12671822	-	AT1G73260	KTI1	KUNITZ TRYPSIN INHIBITOR 1 (KTI1)	Encodes a trypsin inhibitor involved in modulating programmed cell death in plant-pathogen interactions.	+
BraA02g021750.3C	12694402	12695040	-	AT1G73260	KTI1	KUNITZ TRYPSIN INHIBITOR 1 (KTI1)	Encodes a trypsin inhibitor involved in modulating programmed cell death in plant-pathogen interactions.	+
BraA02g021800.3C	12722062	12722982	-	AT1G73500	MKK9	MAP KINASE KINASE 9 (MKK9)	member of MAP Kinase Kinase family. Autophosphorylates and also phosphorylates MPK3 and MPK6. Independently involved in ethylene and calmalexin biosynthesis. Induces transcription of ACS2, ACS6, ERF1, ERF2, ERF5, ERF6, CYP79B2, CYP79B3, CYP71A13 and PAD3.	.
BraA02g021870.3C	12765148	12768137	-	AT1G73680	ALPHA DOX2	ALPHA DIOXYGENASE (ALPHA DOX2)	Encodes an alpha dioxygenase. Recombinant protein catalyzes the conversion of a wide range of fatty acids into 2(R)-hydroperoxy derivatives.	+
BraA02g022150.3C	12960935	12964417	-	AT1G74190	RLP15	RECEPTOR LIKE PROTEIN 15 (RLP15)	receptor like protein 15;(source:Araport11)	.
BraA02g022160.3C	12968040	12977187	-	AT1G74190	RLP15	RECEPTOR LIKE PROTEIN 15 (RLP15)	receptor like protein 15;(source:Araport11)	.
BraA02g022170.3C	12978848	12981109	-	AT1G74360	NILR1	NEMATODE-INDUCED LRR-RLK 1 (NILR1)	NILR1 encodes a serine/threonine kinase involved in defense response to nematodes.	+
BraA02g022180.3C	12983483	12986073	-	AT1G74360	NILR1	NEMATODE-INDUCED LRR-RLK 1 (NILR1)	NILR1 encodes a serine/threonine kinase involved in defense response to nematodes.	+
BraA02g022190.3C	12987394	12988985	-	AT1G74190	RLP15	RECEPTOR LIKE PROTEIN 15 (RLP15)	receptor like protein 15;(source:Araport11)	.
BraA02g022480.3C	13140025	13144356	+	AT1G74710	ICS1 / SID2 / EDS16	ISOCHORISMATE SYNTHASE 1 (ICS1), SALICYLIC ACID INDUCTION DEFICIENT 2 (SID2), ENHANCED DISEASE SUSCEPTIBILITY TO ERYSIPHE ORONTII 16 (EDS16)	Encodes a protein with isochorismate synthase activity. Mutants fail to accumulate salicylic acid. Its function may be redundant with that of ICS2 (AT1G18870).	+
BraA02g023090.3C	13525814	13526148	+	AT5G44420	PDF1.2	PLANT DEFENSIN 1.2 (PDF1.2)	Encodes an ethylene- and jasmonate-responsive plant defensin. mRNA levels are not responsive to salicylic acid treatment; although jasmonate and salicylic acid can act synergistically to enhance the expression of this gene. Belongs to the plant defensin (PDF) family with the following members: At1g75830/PDF1.1, At5g44420/PDF1.2a, At2g26020/PDF1.2b, At5g44430/PDF1.2c, At2g26010/PDF1.3, At1g19610/P…	.
BraA02g023100.3C	13544412	13544763	+	AT2G26020	PDF1.2b	PLANT DEFENSIN 1.2B (PDF1.2b)	Predicted to encode a PR (pathogenesis-related) protein. Belongs to the plant defensin (PDF) family with the following members: At1g75830/PDF1.1, At5g44420/PDF1.2a, At2g26020/PDF1.2b, At5g44430/PDF1.2c, At2g26010/PDF1.3, At1g19610/PDF1.4, At1g55010/PDF1.5, At2g02120/PDF2.1, At2g02100/PDF2.2, At2g02130/PDF2.3, At1g61070/PDF2.4, At5g63660/PDF2.5, At2g02140/PDF2.6, At5g38330/PDF3.1 and At4g30070/PDF…	.
BraA02g024100.3C	14280073	14282028	-	AT1G77470	RFC3	REPLICATION FACTOR C SUBUNIT 3 (RFC3)	Encodes a protein with high homology to the Replication Factor C, Subunit 3 (RFC3) of yeast and other eukaryotes. rfc3 mutants are hypersensitive to salicylic acid and exhibit enhanced induction of PR genes and resistance against virulent oomycete Hyaloperonospora arabidopsidis Noco2. The enhanced pathogen resistance in the mutant is NPR1-independent.	.
BraA02g025510.3C	15325371	15327458	-	AT1G80840	WRKY40	WRKY DNA-BINDING PROTEIN 40 (WRKY40)	Pathogen-induced transcription factor. Binds W-box sequences in vitro. Forms protein complexes with itself and with WRKY40 and WRKY60. Coexpression with WRKY18 or WRKY60 made plants more susceptible to both P. syringae and B. cinerea. WRKY18, WRKY40, and WRKY60 have partially redundant roles in response to the hemibiotrophic bacterial pathogen Pseudomonas syringae and the necrotrophic fungal path…	.
BraA02g025720.3C	15434172	15436304	+	AT1G80600	WIN1	HOPW1-1-INTERACTING 1 (WIN1)	Encodes HopW1-1-Interacting protein 1 (WIN1). Interacts with the P. syringae effector HopW1-1. WIN1 is a putative acetylornithine transaminase. Modulates plant defenses against bacteria. Three WIN proteins are identified so far (WIN1: AT1G80600; WIN2: AT4G31750; WIN3: AT5G13320). Mediates red-light inhibition of seed germination.	.
BraA02g025760.3C	15460827	15464259	+	AT1G80600	WIN1	HOPW1-1-INTERACTING 1 (WIN1)	Encodes HopW1-1-Interacting protein 1 (WIN1). Interacts with the P. syringae effector HopW1-1. WIN1 is a putative acetylornithine transaminase. Modulates plant defenses against bacteria. Three WIN proteins are identified so far (WIN1: AT1G80600; WIN2: AT4G31750; WIN3: AT5G13320). Mediates red-light inhibition of seed germination.	.
BraA02g027760.3C	17114539	17115774	-	AT4G12560	CPR1	CONSTITUTIVE EXPRESSER OF PR GENES 1 (CPR1)	Encodes CPR1 (Constitutive Expresser of PR Genes 1, also known as CPR30), a F-Box protein that functions as a negative regulator of defense response and targets resistance proteins.	.
BraA02g028160.3C	17509574	17510393	-	AT3G61190	BAP1	BON ASSOCIATION PROTEIN 1 (BAP1)	Encodes a protein with a C2 domain that binds to BON1 in yeast two hybrid analyses. Its ability to bind to phospholipids is enhanced by calcium ions. Involved in maintaining cell homeostasis.	+
BraA02g028480.3C	17773276	17778494	+	AT4G11230	RBOHI	(RBOHI)	NADPH-oxidase RbohI is expressed highly in seeds and roots. Mutants have inreased sensitivity to osmotic stress suggesting a role in mediating cellular response to stress in roots.	.
BraA02g030140.3C	20211140	20213155	-	AT2G37710	LECRK-IV.1	L-TYPE LECTIN RECEPTOR KINASE IV.1 (LECRK-IV.1)	Induced in response to Salicylic acid. The mRNA is cell-to-cell mobile.	+
BraA02g031160.3C	21266944	21272875	+	AT5G40910	.	.	Disease resistance protein (TIR-NBS-LRR class) family;(source:Araport11)	.
BraA02g031530.3C	21553166	21556336	-	AT5G20480	EFR	EF-TU RECEPTOR (EFR)	Encodes a predicted leucine-rich repeat receptor kinase (LRR-RLK). Functions as the receptor for bacterial PAMP (pathogen associated molecular patterns) EF-Tu.	.
BraA02g031540.3C	21560904	21563918	-	AT5G20480	EFR	EF-TU RECEPTOR (EFR)	Encodes a predicted leucine-rich repeat receptor kinase (LRR-RLK). Functions as the receptor for bacterial PAMP (pathogen associated molecular patterns) EF-Tu.	.
BraA02g031580.3C	21627986	21629903	+	AT5G45110	NPR3	NPR1-LIKE PROTEIN 3 (NPR3)	Encodes NPR3, a paralog of NPR1. Involved in negative regulation of defense responses against bacterial and oomycete pathogens. npr3 mutants has elevated level of PR1 expression. Interacts with TGA2, TGA3, TGA5 and TGA6 in yeast two hybrid assays. NPR3 and NPR4 are receptors for the immune signal salicylic acid. The mRNA is cell-to-cell mobile.	.
BraA02g031600.3C	21639494	21640470	+	AT5G45220	.	.	Disease resistance protein (TIR-NBS-LRR class) family;(source:Araport11)	.
BraA02g031610.3C	21640978	21643148	-	AT4G36140	.	.	disease resistance protein (TIR-NBS-LRR class);(source:Araport11)	.
BraA02g031620.3C	21645948	21646487	-	AT5G45210	.	.	Disease resistance protein (TIR-NBS-LRR class) family;(source:Araport11)	.
BraA02g031630.3C	21668513	21669121	+	AT5G45250	RPS4	RESISTANT TO P. SYRINGAE 4 (RPS4)	RPS4 belongs to the Toll/interleukin-1 receptor (TIR)-nucleotide binding site (NBS)-Leu-rich repeat (LRR) class of disease resistance (R ) genes. Confers specific resistance to Pseudomonas syringae pv. tomato carrying the avirulence gene AvrRPS4. Produces alternative transcripts with truncated open reading frames.	.
BraA02g031640.3C	21671827	21677399	+	AT4G36150	.	.	Disease resistance protein (TIR-NBS-LRR class) family;(source:Araport11)	.
BraA02g031660.3C	21690398	21694675	-	AT5G45230	.	.	Disease resistance protein (TIR-NBS-LRR class) family;(source:Araport11)	.
BraA02g031710.3C	21721969	21730200	+	AT5G45240	.	.	Disease resistance protein (TIR-NBS-LRR class);(source:Araport11)	.
BraA02g032320.3C	22258772	22260232	+	AT5G45930	CHLI2	MAGNESIUM CHELATASE I2 (CHLI2)	encodes a second Chl I gene (CHLI2), a subunit of magnesium chelatase which is required for chlorophyll biosynthesis. Has ATPase activity, regulated by TRX-f. Involved in the assembly of the Mg chelatase complex.	-
BraA02g032770.3C	22615923	22619579	+	AT5G46330	FLS2	FLAGELLIN-SENSITIVE 2 (FLS2)	Encodes a leucine-rich repeat serine/threonine protein kinase that is expressed ubiquitously. FLS2 is involved in MAP kinase signalling relay involved in innate immunity. Essential in the perception of flagellin, a potent elicitor of the defense response. FLS2 is directed for degradation by the bacterial ubiquitin ligase AvrPtoB. The mRNA is cell-to-cell mobile.	.
BraA02g032840.3C	22687229	22684805	+	AT5G46270	.	.	Disease resistance protein (TIR-NBS-LRR class) family;(source:Araport11)	.
BraA02g032850.3C	22689939	22690406	+	AT5G46450	.	.	Disease resistance protein (TIR-NBS-LRR class) family;(source:Araport11)	.
BraA02g032880.3C	22697547	22702197	+	AT5G46450	.	.	Disease resistance protein (TIR-NBS-LRR class) family;(source:Araport11)	.
BraA02g032890.3C	22708626	22712851	+	AT4G08450	.	.	Disease resistance protein (TIR-NBS-LRR class) family;(source:Araport11)	.
BraA02g032910.3C	22719912	22724151	+	AT2G34690	ACD11	ACCELERATED CELL DEATH 11 (ACD11)	Gene product transports the glycolipid precursor sphingosine between membranes in vitro. Mutant constitutively expresses defense-related genes that accompany the hypersensitive response normally triggered by avirulent pathogens. The mRNA is cell-to-cell mobile.	.
BraA02g032920.3C	22727424	22731700	+	AT4G08450	.	.	Disease resistance protein (TIR-NBS-LRR class) family;(source:Araport11)	.
BraA02g032940.3C	22741872	22744650	+	AT2G34690	ACD11	ACCELERATED CELL DEATH 11 (ACD11)	Gene product transports the glycolipid precursor sphingosine between membranes in vitro. Mutant constitutively expresses defense-related genes that accompany the hypersensitive response normally triggered by avirulent pathogens. The mRNA is cell-to-cell mobile.	.
BraA02g033300.3C	22988009	22991378	-	AT5G46270	.	.	Disease resistance protein (TIR-NBS-LRR class) family;(source:Araport11)	.
BraA02g033550.3C	23278997	23283157	-	AT5G47070	PBL19	PBS1-LIKE 19 (PBL19)	Encodes a member of the RLCK VII-4 subfamily of receptor-like cytoplasmic kinases that has been shown to phosphorylate MAPKKK5 Ser-599 and MEKK1 Ser-603, both players in PRR-mediated resistance to bacterial and fungal pathogens.	+
BraA02g033570.3C	23283854	23284859	-	AT5G47070	PBL19	PBS1-LIKE 19 (PBL19)	Encodes a member of the RLCK VII-4 subfamily of receptor-like cytoplasmic kinases that has been shown to phosphorylate MAPKKK5 Ser-599 and MEKK1 Ser-603, both players in PRR-mediated resistance to bacterial and fungal pathogens.	+
BraA02g033670.3C	23401799	23403162	+	AT5G47120	BI1	BAX INHIBITOR 1 (BI1)	Encodes BI-1, a homolog of mammalian Bax inhibitor 1. Functions as an attenuator of biotic and abiotic types of cell death. Bax-induced cell death can be downregulated by ectopically expressing AtBI in planta. The mRNA is cell-to-cell mobile.	.
BraA02g036020.3C	25028210	25028770	-	AT2G03300	ATTX12	(ATTX12)	TX12 is a Toll/Interleukin-1 receptor domain containing protein. Misexpression results in ectopic activation of defense response genes.	.
BraA02g036040.3C	25058968	25059593	-	AT2G03300	ATTX12	(ATTX12)	TX12 is a Toll/Interleukin-1 receptor domain containing protein. Misexpression results in ectopic activation of defense response genes.	.
BraA02g036050.3C	25072116	25072696	-	AT2G03300	ATTX12	(ATTX12)	TX12 is a Toll/Interleukin-1 receptor domain containing protein. Misexpression results in ectopic activation of defense response genes.	.
a Genes differentially expressed in A.thaliana upon P. brassicae egg deposition (Little et al. 2007). + induced genes, - repressed genes

## Sheet: Table S9
Supplementary Table S9. Candidate genes related to plant immunity found within the regions of QTLs Pbc2 (A03).
B. rapa_gene_ID	CDS_start	CDS_end	strand	A. thaliana_gene_ID	A. thaliana_gene_symbol	Athaliana_gene_name_Araport11	Athaliana_gene_description_Araport11	Differentially expressed in A. thaliana a
BraA03g049830.3C	25524902	25527938	-	AT5G11250	BNT1	BNT1 (BURNOUT1)	Encodes an atypical TIR-NBS-LRR protein that is involved in stress responses. Loss of function alleles overproduce stress hormones JA,SA, ABA, and ET.	.
BraA03g049840.3C	25544676	25545344	-	AT5G11250	BNT1	BNT1 (BURNOUT1)	Encodes an atypical TIR-NBS-LRR protein that is involved in stress responses. Loss of function alleles overproduce stress hormones JA,SA, ABA, and ET.	.
BraA03g049860.3C	25547960	25559336	-	AT5G11250	BNT1	BNT1 (BURNOUT1)	Encodes an atypical TIR-NBS-LRR protein that is involved in stress responses. Loss of function alleles overproduce stress hormones JA,SA, ABA, and ET.	.
BraA03g049870.3C	25559821	25560459	-	AT5G11250	BNT1	BNT1 (BURNOUT1)	Encodes an atypical TIR-NBS-LRR protein that is involved in stress responses. Loss of function alleles overproduce stress hormones JA,SA, ABA, and ET.	.
BraA03g050150.3C	25735726	25737094	-	AT4G22305	SOBER1	SUPPRESSOR OF AVRBST-ELICITED RESISTANCE 1 (SOBER1)	Encodes SOBER1, a carboxylesterase that inhibits AvrBsT-triggered phenotypes in Arabidopsis. SOBER1 was formerly linked to AT4G22300 but this locus was split in the TAIR10 annotation into AT4G22300 and AT4G22305. AT4G22300 is now known as TIPSY1 and AT4G22305 corresponds to SOBER1.	.
BraA03g050440.3C	25910041	25916082	-	AT4G23190	CRK11	CYSTEINE-RICH RLK (RECEPTOR-LIKE PROTEIN KINASE) 11 (CRK11)	Encodes putative receptor-like protein kinase that is induced by the soil-borne vascular bacteria, Ralstonia solanacearum. Naming convention from Chen et al 2003 (PMID 14756307)	+
BraA03g050780.3C	26139993	26142632	-	AT4G23130	CRK5 / RLK6	CYSTEINE-RICH RLK (RECEPTOR-LIKE PROTEIN KINASE) 5 (CRK5)	Encodes a receptor-like protein kinase. Naming convention from Chen et al 2003 (PMID 14756307)	.
BraA03g050810.3C	26154222	26154389	-	AT4G23130	CRK5 / RLK6	CYSTEINE-RICH RLK (RECEPTOR-LIKE PROTEIN KINASE) 5 (CRK5)	Encodes a receptor-like protein kinase. Naming convention from Chen et al 2003 (PMID 14756307)	.
BraA03g050820.3C	26159479	26159889	-	-	.	.	.	.
BraA03g050830.3C	26160202	26160483	-	AT4G23130	CRK5 / RLK6	CYSTEINE-RICH RLK (RECEPTOR-LIKE PROTEIN KINASE) 5 (CRK5)	Encodes a receptor-like protein kinase. Naming convention from Chen et al 2003 (PMID 14756307)	.
BraA03g050840.3C	26161559	26164031	-	AT4G23130	CRK5 / RLK6	CYSTEINE-RICH RLK (RECEPTOR-LIKE PROTEIN KINASE) 5 (CRK5)	Encodes a receptor-like protein kinase. Naming convention from Chen et al 2003 (PMID 14756307)	.
BraA03g050870.3C	26178672	26181777	+	AT4G23230	CRK15	CYSTEINE-RICH RLK (RECEPTOR-LIKE PROTEIN KINASE) 15 (CRK15)	Encodes a cysteine-rich receptor-like protein kinase.	.
BraA03g050880.3C	26184573	26187049	+	AT4G23180	CRK10 / RLK4	(RLK4);CYSTEINE-RICH RLK (RECEPTOR-LIKE PROTEIN KINASE) 10 (CRK10)	Encodes a receptor-like protein kinase. Naming convention from Chen et al 2003 (PMID 14756307) The mRNA is cell-to-cell mobile.	.
BraA03g050890.3C	26187836	26190371	-	AT4G23230	CRK15	CYSTEINE-RICH RLK (RECEPTOR-LIKE PROTEIN KINASE) 15 (CRK15)	Encodes a cysteine-rich receptor-like protein kinase.	.
BraA03g050900.3C	26191764	26194343	-	AT4G23230	CRK15	CYSTEINE-RICH RLK (RECEPTOR-LIKE PROTEIN KINASE) 15 (CRK15)	Encodes a cysteine-rich receptor-like protein kinase.	.
BraA03g050910.3C	26195108	26199173	-	AT4G23240	CRK16	CYSTEINE-RICH RLK (RECEPTOR-LIKE PROTEIN KINASE) 16 (CRK16)	Encodes a cysteine-rich receptor-like protein kinase.	.
BraA03g050930.3C	26206749	26215889	-	AT4G23190	CRK11	CYSTEINE-RICH RLK (RECEPTOR-LIKE PROTEIN KINASE) 11 (CRK11)	Encodes putative receptor-like protein kinase that is induced by the soil-borne vascular bacteria, Ralstonia solanacearum. Naming convention from Chen et al 2003 (PMID 14756307)	+
BraA03g050970.3C	26236189	26239279	-	AT4G23290	CRK21	CYSTEINE-RICH RLK (RECEPTOR-LIKE PROTEIN KINASE) 21 (CRK21)	Encodes a cysteine-rich receptor-like protein kinase.	.
BraA03g050980.3C	26240029	26243721	+	AT4G23190	CRK11	CYSTEINE-RICH RLK (RECEPTOR-LIKE PROTEIN KINASE) 11 (CRK11)	Encodes putative receptor-like protein kinase that is induced by the soil-borne vascular bacteria, Ralstonia solanacearum. Naming convention from Chen et al 2003 (PMID 14756307)	+
BraA03g051160.3C	26343578	26345704	+	AT4G23570	SGT1A	(SGT1A)	Closely related to SGT1B, may function in SCF(TIR1) mediated protein degradation. AtSGT1a and AtSGT1b are functionally redundant in the resistance to pathogenes. AtSGT1b was more highly expressed than AtSGT1. The N-terminal TPR domain of AtSGT1a reduces the steady-state level of Arabidopsis SGT1 proteins whereas the same domain from AtSGT1b enhances SGT1 accumulation. The TPR domain is dispensabl…	.
BraA03g051210.3C	26382174	26383787	-	AT4G23160	CRK8	CYSTEINE-RICH RLK (RECEPTOR-LIKE PROTEIN KINASE) 8 (CRK8)	Encodes a cysteine-rich receptor-like protein kinase.	.
BraA03g051420.3C	26517381	26519377	+	AT4G23740	.	.	Leucine-rich repeat protein kinase family protein;(source:Araport11)	.
BraA03g051750.3C	26735503	26738128	-	AT4G24250	MLO13	MILDEW RESISTANCE LOCUS O 13 (MLO13)	A member of a large family of seven-transmembrane domain proteins specific to plants, homologs of the barley mildew resistance locus o (MLO) protein. The Arabidopsis genome contains 15 genes encoding MLO proteins, with localization in plasma membrane. Phylogenetic analysis revealed four clades of closely-related AtMLO genes. ATMLO13 belongs to the clade II, with ATMLO1 and ATMLO15. The gene is ex…	.
BraA03g052240.3C	26990097	26995181	-	AT4G25090	ATRBOHG	(ATRBOHG)	Riboflavin synthase-like superfamily protein;(source:Araport11)	.
BraA03g052260.3C	27001094	27005285	-	AT4G25090	ATRBOHG	(ATRBOHG)	Riboflavin synthase-like superfamily protein;(source:Araport11)	.
BraA03g053480.3C	27684636	27692192	-	AT1G66980	SNC4	SUPPRESSOR OF NPR1-1 CONSTITUTIVE 4 (SNC4)	Encodes SNC4 (suppressor of npr1-1, constitutive 4), an atypical receptor-like kinase with two predicted extracellular glycerophosphoryl diester phosphodiesterase domains.	.
BraA03g053580.3C	27720009	27723038	+	AT4G27190	.	.	NB-ARC domain-containing disease resistance protein;(source:Araport11)	.
BraA03g054050.3C	28020791	28021855	-	AT4G23160	CRK8	CYSTEINE-RICH RLK (RECEPTOR-LIKE PROTEIN KINASE) 8 (CRK8)	Encodes a cysteine-rich receptor-like protein kinase.	.
BraA03g054480.3C	28274125	28274346	+	AT4G28460	PREPIP1	PRECURSOR OF PAMP-INDUCED PEPTIDE 1 (PREPIP1)	Activates immune responses through RECEPTOR-LIKE KINASE7 (RLK7). Induces stomatal closure is dependent on RLK7 and the transcription of genes involved in SA production and SA-dependent stomatal closure. SA promotes the flg22-induced expression of PIP1 preligand, prePIP1.	.
BraA03g054950.3C	28603617	28607604	+	AT4G29180	RHS16	ROOT HAIR SPECIFIC 16 (RHS16)	root hair specific 16;(source:Araport11)	.
BraA03g055010.3C	28670837	28672054	+	AT4G29240	.	.	Leucine-rich repeat (LRR) family protein;(source:Araport11)	.
BraA03g056620.3C	29742036	29742581	-	AT4G31470	.	.	CAP (Cysteine-rich secretory proteins, Antigen 5, and Pathogenesis-related 1 protein) superfamily protein;(source:Araport11)	.
BraA03g056960.3C	29894685	29895836	+	AT4G31800	WRKY18	WRKY DNA-BINDING PROTEIN 18 (WRKY18)	Pathogen-induced transcription factor. Binds W-box sequences in vitro. Forms protein complexes with itself and with WRKY40 and WRKY60. Constitutive expression of WRKY18 enhanced resistance to P. syringae, but its coexpression with WRKY40 or WRKY60 made plants more susceptible to both P. syringae and B. cinerea. WRKY18, WRKY40, and WRKY60 have partially redundant roles in response to the hemibiotr…	.
BraA03g057870.3C	30464435	30466983	-	AT4G33430	BAK1 / SERK3	BRI1-ASSOCIATED RECEPTOR KINASE (BAK1), SOMATIC EMBRYOGENESIS RECEPTOR-LIKE KINASE 3	Leu-rich receptor Serine/threonine protein kinase. Component of BR signaling that interacts with BRI1 in vitro and in vivo to form a heterodimer. Brassinolide-dependent association of BRI1 and BAK1 in vivo. Phosphorylation of both BRI1 and BAK1 on Thr residues was BR dependent. Although BAK1 and BRI1 alone localize in the plasma membrane, when BAK1 and BRI1 are coexpressed, the heterodimer BAK1/B…	.
BraA03g058050.3C	30531482	30531973	+	AT4G33720	ATCAPE3	(ATCAPE3)	CAP (Cysteine-rich secretory proteins, Antigen 5, and Pathogenesis-related 1 protein) superfamily protein;(source:Araport11)	.
BraA03g058060.3C	30558067	30558579	+	AT5G26130	ATCAPE8	(ATCAPE8)	CAP (Cysteine-rich secretory proteins, Antigen 5, and Pathogenesis-related 1 protein) superfamily protein;(source:Araport11)	.
BraA03g058070.3C	30558997	30559488	-	AT4G33720	ATCAPE3	(ATCAPE3)	CAP (Cysteine-rich secretory proteins, Antigen 5, and Pathogenesis-related 1 protein) superfamily protein;(source:Araport11)	.
BraA03g058080.3C	30560624	30561727	-	AT3G24610	.	.	Galactose oxidase/kelch repeat superfamily protein;(source:Araport11)	.
BraA03g058090.3C	30574098	30574586	+	AT5G26130	ATCAPE8	(ATCAPE8)	CAP (Cysteine-rich secretory proteins, Antigen 5, and Pathogenesis-related 1 protein) superfamily protein;(source:Araport11)	.
BraA03g058100.3C	30587983	30588474	-	AT4G33720	ATCAPE3	(ATCAPE3)	CAP (Cysteine-rich secretory proteins, Antigen 5, and Pathogenesis-related 1 protein) superfamily protein;(source:Araport11)	.
BraA03g058110.3C	30590069	30590560	+	AT4G33720	ATCAPE3	(ATCAPE3)	CAP (Cysteine-rich secretory proteins, Antigen 5, and Pathogenesis-related 1 protein) superfamily protein;(source:Araport11)	.
BraA03g058660.3C	31025619	31026925	-	AT4G34180	CYCLASE1	CYCLASE1 (CYCLASE1)	Encodes a cyclase-family protein that is a negative regulator of cell death that regulates pathogen-induced symptom development.	.
BraA03g059300.3C	31462328	31462654	+	AT5G60300	LecRK-I.9	L-TYPE LECTIN RECEPTOR KINASE I.9	Encodes a legume-type lectin receptor kinase that is structurally distinct from the mammalian extracellular ATP receptors and acts as an extracellular ATP receptor in Arabidopsis. Extracellular ATP acts as a damage-associated molecular pattern in plants, and its signaling through P2K1 is important for mounting an effective defense response against various pathogenic microorganisms. It also plays …	.
BraA03g059560.3C	31615391	31617657	+	AT4G35600	CST	CAST AWAY (CST)	Encodes a receptor-like cytoplasmic kinase that acts as a spatial inhibitor of cell separation. Analysis of the cDNA previously described in Meiners et al., 1991 revealed mistakes in the predicted open reading frame. The mRNA is cell-to-cell mobile.	+
BraA03g059570.3C	31618407	31620594	+	AT4G35600	CST	CAST AWAY (CST)	Encodes a receptor-like cytoplasmic kinase that acts as a spatial inhibitor of cell separation. Analysis of the cDNA previously described in Meiners et al., 1991 revealed mistakes in the predicted open reading frame. The mRNA is cell-to-cell mobile.	+
BraA03g059700.3C	31716103	31719675	-	AT4G35790	PLDDELTA	PHOSPHOLIPASE D DELTA (PLDDELTA)	Encodes a protein with phospholipase D activity. Involved in phospolipase metabolism. Mutants are affected in hydrogen peroxide mediated cell death.	.
BraA03g060530.3C	32233023	32236390	+	AT2G14080	.	.	Disease resistance protein (TIR-NBS-LRR class) family;(source:Araport11)	.
BraA03g060710.3C	32351392	32353567	-	AT4G37460	SRFR1	SUPPRESSOR OF RPS4-RLD 1 (SRFR1)	Encodes a tetratricopeptide repeat domain containing protein that shows sequence similarity to those of transcriptional repressors in other organisms. Involved in mediating effector-triggered immunity.	.
BraA03g065090.3C	37519162	37520535	+	AT2G01820	TMK3	TRANSMEMBRANE KINASE 3 (TMK3)	Transmembrane kinase (TMK), member of the plant receptor-like kinase (RLK) family. TMKs are characterized by an extracellular leucine-rich-repeat (LRR) domain, a single transmembrane region and a cytoplasmic kinase domain. TMKs have been shown to act as critical modulators of cell expansion and cell proliferation.	.
a Genes differentially expressed in A.thaliana upon P. brassicae egg deposition (Little et al. 2007). + induced genes, - repressed genes

[truncated: 1 more sheets: Table S10]
