# Supplementary material for: Genetic analysis reveals three novel QTLs underpinning a butterfly egg-induced hypersensitive response-like cell death in Brassica rapa
Source: BMC Plant Biol. 2022 Mar 24;22:140. doi: 10.1186/s12870-022-03522-y (PMC8944062; doi:10.1186/s12870-022-03522-y)
Supplement: Supplementary file 3 — Additional file 3. Supplementary Table S11. Phenotypic data of the 56 B. rapa accessions tested for the germplasm screening. Supplementary Table S12. Phenotypic data of B. rapa homozygous lines re-evaluated for egg- and egg wash-induced cell death. Supplementary Table S13. Phenotypic data of parents and L58 x R-o-18 RIL population across three repeated QTL experiments. Supplementary Table S14. Marker data used to construct the L58 x R-o-18 RIL population genetic map. Supplementary Table S15. Phenotypic data of twelve selected RIL lines that were re-evaluated for egg-induced cell death. [file 12870_2022_3522_MOESM3_ESM.xlsx]

## Sheet: Sheet1
Additional file 3: Original datasets
Genetic analysis reveals three novel QTLs underpinning a butterfly egg-induced hypersensitive response-like cell death in Brassica rapa
Niccolò Bassetti1, Lotte Caarls1, 3, Gabriella Bukovinszkine’Kiss1, 2, Mohamed El-Soda5, Jeroen van Veen1, Klaas Bouwmeester1, 4, Bas J. Zwaan2, M. Eric Schranz1, Guusje Bonnema3, Nina E. Fatouros1, #
1 Biosystematics Group, Wageningen University & Research, Wageningen, The Netherlands
2 Laboratory of Genetics, Wageningen University & Research, Wageningen, The Netherlands
3 Laboratory of Plant Breeding, Wageningen University & Research, Wageningen, The Netherlands
4 Laboratory of Entomology, Wageningen University & Research, Wageningen, The Netherlands
5 Department of Genetics, Faculty of Agriculture, Cairo University, Giza, Egypt
# Corresponding author: nina.fatouros@wur.nl

## Sheet: Table S11
Supplementary Table S11. Phenotypic data of the 56 B. rapa accessions tested for the germplasm screening.
Rep	Plant_ID	Genotype	Variety	Crop_type	Wash_HR_MAX_leaf_1	Wash_HR_MAX_leaf_2	Wash_HR_MAX_plant
1	1_B3	B3	Rapid_cycling	Rapid_cycling	1	1	1
2	2_B3	B3	Rapid_cycling	Rapid_cycling	1	1	1
3	3_B3	B3	Rapid_cycling	Rapid_cycling	1	1	1
4	4_B3	B3	Rapid_cycling	Rapid_cycling	2	2	2
5	5_B3	B3	Rapid_cycling	Rapid_cycling	1	1	1
1	1_BB-35	BB-35	Rapid_cycling	Rapid_cycling	0	NA	0
3	3_BB-35	BB-35	Rapid_cycling	Rapid_cycling	0	1	1
4	4_BB-35	BB-35	Rapid_cycling	Rapid_cycling	1	1	1
1	1_BRO-028	BRO-028	Broccoletto	Broccoletto	1	1	1
2	2_BRO-028	BRO-028	Broccoletto	Broccoletto	0	0	0
3	3_BRO-028	BRO-028	Broccoletto	Broccoletto	0	0	0
4	4_BRO-028	BRO-028	Broccoletto	Broccoletto	1	1	1
5	5_BRO-028	BRO-028	Broccoletto	Broccoletto	1	1	1
1	1_BRO-030_DH	BRO-030_DH	Broccoletto	Broccoletto	1	0	1
2	2_BRO-030_DH	BRO-030_DH	Broccoletto	Broccoletto	0	1	1
3	3_BRO-030_DH	BRO-030_DH	Broccoletto	Broccoletto	1	1	1
4	4_BRO-030_DH	BRO-030_DH	Broccoletto	Broccoletto	1	1	1
5	5_BRO-030_DH	BRO-030_DH	Broccoletto	Broccoletto	0	1	1
1	1_BRO-103	BRO-103	Broccoletto(Caixin)	Caixin	2	1	2
2	2_BRO-103	BRO-103	Broccoletto(Caixin)	Caixin	0	0	0
3	3_BRO-103	BRO-103	Broccoletto(Caixin)	Caixin	0	1	1
4	4_BRO-103	BRO-103	Broccoletto(Caixin)	Caixin	1	1	1
5	5_BRO-103	BRO-103	Broccoletto(Caixin)	Caixin	2	2	2
1	1_BRO-127	BRO-127	Broccoletto(Turnip_Geen)	Turnip_Green	2	2	2
2	2_BRO-127	BRO-127	Broccoletto(Turnip_Geen)	Turnip_Green	1	1	1
3	3_BRO-127	BRO-127	Broccoletto(Turnip_Geen)	Turnip_Green	0	0	0
4	4_BRO-127	BRO-127	Broccoletto(Turnip_Geen)	Turnip_Green	2	1	2
5	5_BRO-127	BRO-127	Broccoletto(Turnip_Geen)	Turnip_Green	1	1	1
1	1_CC-048	CC-048	Chinese_Cabbage	Chinese_Cabbage	2	2	2
2	2_CC-048	CC-048	Chinese_Cabbage	Chinese_Cabbage	0	0	0
3	3_CC-048	CC-048	Chinese_Cabbage	Chinese_Cabbage	2	2	2
4	4_CC-048	CC-048	Chinese_Cabbage	Chinese_Cabbage	2	2	2
5	5_CC-048	CC-048	Chinese_Cabbage	Chinese_Cabbage	2	2	2
1	1_CC-050	CC-050	Chinese_Cabbage	Chinese_Cabbage	2	2	2
2	2_CC-050	CC-050	Chinese_Cabbage	Chinese_Cabbage	2	0	2
3	3_CC-050	CC-050	Chinese_Cabbage	Chinese_Cabbage	1	1	1
4	4_CC-050	CC-050	Chinese_Cabbage	Chinese_Cabbage	2	2	2
5	5_CC-050	CC-050	Chinese_Cabbage	Chinese_Cabbage	2	2	2
1	1_CC-058	CC-058	Chinese_Cabbage	Chinese_Cabbage	2	2	2
2	2_CC-058	CC-058	Chinese_Cabbage	Chinese_Cabbage	2	2	2
3	3_CC-058	CC-058	Chinese_Cabbage	Chinese_Cabbage	2	2	2
4	4_CC-058	CC-058	Chinese_Cabbage	Chinese_Cabbage	2	2	2
5	5_CC-058	CC-058	Chinese_Cabbage	Chinese_Cabbage	2	2	2
1	1_CC-061	CC-061	Chinese_Cabbage	Chinese_Cabbage	1	0	1
2	2_CC-061	CC-061	Chinese_Cabbage	Chinese_Cabbage	0	1	1
3	3_CC-061	CC-061	Chinese_Cabbage	Chinese_Cabbage	0	0	0
4	4_CC-061	CC-061	Chinese_Cabbage	Chinese_Cabbage	1	1	1
5	5_CC-061	CC-061	Chinese_Cabbage	Chinese_Cabbage	0	0	0
1	1_CC-063	CC-063	Chinese_Cabbage	Chinese_Cabbage	2	1	2
2	2_CC-063	CC-063	Chinese_Cabbage	Chinese_Cabbage	0	0	0
3	3_CC-063	CC-063	Chinese_Cabbage	Chinese_Cabbage	1	1	1
4	4_CC-063	CC-063	Chinese_Cabbage	Chinese_Cabbage	2	1	2
5	5_CC-063	CC-063	Chinese_Cabbage	Chinese_Cabbage	0	0	0
1	1_CC-072	CC-072	Chinese_Cabbage	Chinese_Cabbage	0	0	0
2	2_CC-072	CC-072	Chinese_Cabbage	Chinese_Cabbage	0	1	1
3	3_CC-072	CC-072	Chinese_Cabbage	Chinese_Cabbage	0	0	0
4	4_CC-072	CC-072	Chinese_Cabbage	Chinese_Cabbage	2	2	2
5	5_CC-072	CC-072	Chinese_Cabbage	Chinese_Cabbage	0	0	0
1	1_CC-106	CC-106	Chinese_Cabbage	Chinese_Cabbage	0	0	0
2	2_CC-106	CC-106	Chinese_Cabbage	Chinese_Cabbage	0	NA	0
3	3_CC-106	CC-106	Chinese_Cabbage	Chinese_Cabbage	0	0	0
4	4_CC-106	CC-106	Chinese_Cabbage	Chinese_Cabbage	0	0	0
5	5_CC-106	CC-106	Chinese_Cabbage	Chinese_Cabbage	0	0	0
1	1_CC-112	CC-112	Chinese_Cabbage	Chinese_Cabbage	1	1	1
2	2_CC-112	CC-112	Chinese_Cabbage	Chinese_Cabbage	0	1	1
3	3_CC-112	CC-112	Chinese_Cabbage	Chinese_Cabbage	1	1	1
4	4_CC-112	CC-112	Chinese_Cabbage	Chinese_Cabbage	2	2	2
5	5_CC-112	CC-112	Chinese_Cabbage	Chinese_Cabbage	2	1	2
1	1_CC-114	CC-114	Chinese_Cabbage	Chinese_Cabbage	2	2	2
2	2_CC-114	CC-114	Chinese_Cabbage	Chinese_Cabbage	0	0	0
3	3_CC-114	CC-114	Chinese_Cabbage	Chinese_Cabbage	1	2	2
4	4_CC-114	CC-114	Chinese_Cabbage	Chinese_Cabbage	2	2	2
5	5_CC-114	CC-114	Chinese_Cabbage	Chinese_Cabbage	2	2	2
1	1_CC-168	CC-168	Chinese_Cabbage	Chinese_Cabbage	2	2	2
2	2_CC-168	CC-168	Chinese_Cabbage	Chinese_Cabbage	0	0	0
3	3_CC-168	CC-168	Chinese_Cabbage	Chinese_Cabbage	2	2	2
4	4_CC-168	CC-168	Chinese_Cabbage	Chinese_Cabbage	2	2	2
5	5_CC-168	CC-168	Chinese_Cabbage	Chinese_Cabbage	2	2	2
1	1_CC-A003_DH	CC-A003_DH	Chinese_Cabbage	Chinese_Cabbage	1	2	2
2	2_CC-A003_DH	CC-A003_DH	Chinese_Cabbage	Chinese_Cabbage	0	1	1
3	3_CC-A003_DH	CC-A003_DH	Chinese_Cabbage	Chinese_Cabbage	0	0	0
4	4_CC-A003_DH	CC-A003_DH	Chinese_Cabbage	Chinese_Cabbage	1	1	1
5	5_CC-A003_DH	CC-A003_DH	Chinese_Cabbage	Chinese_Cabbage	2	2	2
1	1_cCC-098	cCC-098	Chinese_Cabbage	Chinese_Cabbage	0	0	0
2	2_cCC-098	cCC-098	Chinese_Cabbage	Chinese_Cabbage	0	0	0
3	3_cCC-098	cCC-098	Chinese_Cabbage	Chinese_Cabbage	0	1	1
4	4_cCC-098	cCC-098	Chinese_Cabbage	Chinese_Cabbage	0	0	0
5	5_cCC-098	cCC-098	Chinese_Cabbage	Chinese_Cabbage	1	1	1
1	1_CC-Z16	CC-Z16	Chinese_Cabbage	Chinese_Cabbage	2	2	2
2	2_CC-Z16	CC-Z16	Chinese_Cabbage	Chinese_Cabbage	2	2	2
3	3_CC-Z16	CC-Z16	Chinese_Cabbage	Chinese_Cabbage	2	2	2
4	4_CC-Z16	CC-Z16	Chinese_Cabbage	Chinese_Cabbage	2	2	2
5	5_CC-Z16	CC-Z16	Chinese_Cabbage	Chinese_Cabbage	2	2	2
1	1_CGN06800	CGN06800	fodder_turnip	Turnip	2	2	2
2	2_CGN06800	CGN06800	fodder_turnip	Turnip	1	1	1
3	3_CGN06800	CGN06800	fodder_turnip	Turnip	0	0	0
4	4_CGN06800	CGN06800	fodder_turnip	Turnip	1	1	1
5	5_CGN06800	CGN06800	fodder_turnip	Turnip	1	1	1
1	1_CGN15161	CGN15161	broccoletto	Broccoletto	1	1	1
2	2_CGN15161	CGN15161	broccoletto	Broccoletto	1	1	1
3	3_CGN15161	CGN15161	broccoletto	Broccoletto	1	0	1
4	4_CGN15161	CGN15161	broccoletto	Broccoletto	1	1	1
5	5_CGN15161	CGN15161	broccoletto	Broccoletto	2	2	2
1	1_IMB211	IMB211	Rapid_cycling	Rapid_cycling	2	1	2
2	2_IMB211	IMB211	Rapid_cycling	Rapid_cycling	1	1	1
3	3_IMB211	IMB211	Rapid_cycling	Rapid_cycling	2	2	2
4	4_IMB211	IMB211	Rapid_cycling	Rapid_cycling	1	1	1
5	5_IMB211	IMB211	Rapid_cycling	Rapid_cycling	2	0	2
1	1_Chiifu-401_DH	Chiifu-401_DH	Chiifu	Chinese_Cabbage	0	0	0
2	2_Chiifu-401_DH	Chiifu-401_DH	Chiifu	Chinese_Cabbage	2	2	2
3	3_Chiifu-401_DH	Chiifu-401_DH	Chiifu	Chinese_Cabbage	1	0	1
4	4_Chiifu-401_DH	Chiifu-401_DH	Chiifu	Chinese_Cabbage	2	2	2
5	5_Chiifu-401_DH	Chiifu-401_DH	Chiifu	Chinese_Cabbage	0	0	0
1	1_FPsc	FPsc	Rapid_cycling	Rapid_cycling	0	0	0
2	2_FPsc	FPsc	Rapid_cycling	Rapid_cycling	1	1	1
3	3_FPsc	FPsc	Rapid_cycling	Rapid_cycling	1	1	1
4	4_FPsc	FPsc	Rapid_cycling	Rapid_cycling	0	0	0
5	5_FPsc	FPsc	Rapid_cycling	Rapid_cycling	1	1	1
1	1_FT-004	FT-004	Fodder_Turnip	Turnip	2	1	2
2	2_FT-004	FT-004	Fodder_Turnip	Turnip	1	0	1
3	3_FT-004	FT-004	Fodder_Turnip	Turnip	0	0	0
4	4_FT-004	FT-004	Fodder_Turnip	Turnip	0	1	1
5	5_FT-004	FT-004	Fodder_Turnip	Turnip	1	1	1
1	1_FT-051	FT-051	Fodder_Turnip	Turnip	2	2	2
2	2_FT-051	FT-051	Fodder_Turnip	Turnip	0	0	0
3	3_FT-051	FT-051	Fodder_Turnip	Turnip	1	0	1
4	4_FT-051	FT-051	Fodder_Turnip	Turnip	0	0	0
1	1_FT-086	FT-086	Fodder_Turnip	Turnip	0	0	0
2	2_FT-086	FT-086	Fodder_Turnip	Turnip	0	0	0
3	3_FT-086	FT-086	Fodder_Turnip	Turnip	0	0	0
4	4_FT-086	FT-086	Fodder_Turnip	Turnip	0	0	0
5	5_FT-086	FT-086	Fodder_Turnip	Turnip	0	0	0
1	1_CGN15166	CGN15166	broccoletto	Broccoletto	1	1	1
2	2_CGN15166	CGN15166	broccoletto	Broccoletto	1	0	1
3	3_CGN15166	CGN15166	broccoletto	Broccoletto	1	0	1
1	Kom130	Kom130	Komatsuna	Komatsuna	0	1	1
2	Kom130	Kom130	Komatsuna	Komatsuna	0	0	0
3	Kom130	Kom130	Komatsuna	Komatsuna	0	0	0
4	Kom130	Kom130	Komatsuna	Komatsuna	0	0	0
5	Kom130	Kom130	Komatsuna	Komatsuna	2	2	2
1	1_L58_DH	L58_DH	Pak_Choi	Pak_Choi	1	2	2
2	2_L58_DH	L58_DH	Pak_Choi	Pak_Choi	1	2	2
3	3_L58_DH	L58_DH	Pak_Choi	Pak_Choi	1	0	1
4	4_L58_DH	L58_DH	Pak_Choi	Pak_Choi	1	2	2
5	5_L58_DH	L58_DH	Pak_Choi	Pak_Choi	0	1	1
1	1_SO-037	SO-037	Mizuna	Mizuna	0	1	1
2	2_SO-037	SO-037	Mizuna	Mizuna	0	0	0
3	3_SO-037	SO-037	Mizuna	Mizuna	0	0	0
4	4_SO-037	SO-037	Mizuna	Mizuna	1	1	1
5	5_SO-037	SO-037	Mizuna	Mizuna	0	2	2
1	1_B.nigra	B.nigra	B.nigra	B.nigra	3	3	3
2	2_B.nigra	B.nigra	B.nigra	B.nigra	3	3	3
3	3_B.nigra	B.nigra	B.nigra	B.nigra	3	3	3
4	4_B.nigra	B.nigra	B.nigra	B.nigra	2	3	3
5	5_B.nigra	B.nigra	B.nigra	B.nigra	3	3	3
1	1_OR-213	OR-213	Chinese_Oil_Rape	Oil_type	2	2	2
2	2_OR-213	OR-213	Chinese_Oil_Rape	Oil_type	1	0	1
3	3_OR-213	OR-213	Chinese_Oil_Rape	Oil_type	1	1	1
4	4_OR-213	OR-213	Chinese_Oil_Rape	Oil_type	2	1	2
5	5_OR-213	OR-213	Chinese_Oil_Rape	Oil_type	1	1	1
1	1_PC-022	PC-022	Pak_Choi	Pak_Choi	0	1	1
2	2_PC-022	PC-022	Pak_Choi	Pak_Choi	0	0	0
3	3_PC-022	PC-022	Pak_Choi	Pak_Choi	0	1	1
4	4_PC-022	PC-022	Pak_Choi	Pak_Choi	0	0	0
5	5_PC-022	PC-022	Pak_Choi	Pak_Choi	2	2	2
1	1_PC-078	PC-078	Pak_Choi	Pak_Choi	0	0	0
2	2_PC-078	PC-078	Pak_Choi	Pak_Choi	2	2	2
3	3_PC-078	PC-078	Pak_Choi	Pak_Choi	2	1	2
4	4_PC-078	PC-078	Pak_Choi	Pak_Choi	2	2	2
5	5_PC-078	PC-078	Pak_Choi	Pak_Choi	2	2	2
1	1_PC-105	PC-105	Pak_Choi	Pak_Choi	2	2	2
2	2_PC-105	PC-105	Pak_Choi	Pak_Choi	1	0	1
3	3_PC-105	PC-105	Pak_Choi	Pak_Choi	0	0	0
4	4_PC-105	PC-105	Pak_Choi	Pak_Choi	2	2	2
5	5_PC-105	PC-105	Pak_Choi	Pak_Choi	1	1	1
1	1_PC-184	PC-184	Pak_Choi	Pak_Choi	1	1	1
2	2_PC-184	PC-184	Pak_Choi	Pak_Choi	0	1	1
3	3_PC-184	PC-184	Pak_Choi	Pak_Choi	2	2	2
4	4_PC-184	PC-184	Pak_Choi	Pak_Choi	2	2	2
5	5_PC-184	PC-184	Pak_Choi	Pak_Choi	2	2	2
1	1_R500	R500	Yellow_Sarson	Yellow_Sarson	0	0	0
2	2_R500	R500	Yellow_Sarson	Yellow_Sarson	0	0	0
3	3_R500	R500	Yellow_Sarson	Yellow_Sarson	0	0	0
4	4_R500	R500	Yellow_Sarson	Yellow_Sarson	0	0	0
5	5_R500	R500	Yellow_Sarson	Yellow_Sarson	0	0	0
1	1_B.rapa_Ede	B.rapa_Ede	B.rapa	B.rapa	0	0	0
2	2_B.rapa_Ede	B.rapa_Ede	B.rapa	B.rapa	0	0	0
3	3_B.rapa_Ede	B.rapa_Ede	B.rapa	B.rapa	0	0	0
4	4_B.rapa_Ede	B.rapa_Ede	B.rapa	B.rapa	0	0	0
5	5_B.rapa_Ede	B.rapa_Ede	B.rapa	B.rapa	2	0	2
1	1_B.rapa_Ewijk	B.rapa_Ewijk	B.rapa	B.rapa	0	0	0
2	2_B.rapa_Ewijk	B.rapa_Ewijk	B.rapa	B.rapa	0	0	0
3	3_B.rapa_Ewijk	B.rapa_Ewijk	B.rapa	B.rapa	0	0	0
4	4_B.rapa_Ewijk	B.rapa_Ewijk	B.rapa	B.rapa	1	1	1
5	5_B.rapa_Ewijk	B.rapa_Ewijk	B.rapa	B.rapa	1	0	1
1	1_RC-144	RC-144	Rapid_cycling	Rapid_cycling	1	1	1
2	2_RC-144	RC-144	Rapid_cycling	Rapid_cycling	1	0	1
3	3_RC-144	RC-144	Rapid_cycling	Rapid_cycling	1	1	1
4	4_RC-144	RC-144	Rapid_cycling	Rapid_cycling	0	1	1
1	1_R-o-18	R-o-18	Yellow_Sarson	Yellow_Sarson	0	0	0
2	2_R-o-18	R-o-18	Yellow_Sarson	Yellow_Sarson	0	0	0
3	3_R-o-18	R-o-18	Yellow_Sarson	Yellow_Sarson	0	0	0
4	4_R-o-18	R-o-18	Yellow_Sarson	Yellow_Sarson	0	0	0
5	5_R-o-18	R-o-18	Yellow_Sarson	Yellow_Sarson	0	0	0
1	1_S.arvensis	S.arvensis	S.arvensis	S.arvensis	0	1	1
2	2_S.arvensis	S.arvensis	S.arvensis	S.arvensis	0	2	2
3	3_S.arvensis	S.arvensis	S.arvensis	S.arvensis	0	0	0
4	4_S.arvensis	S.arvensis	S.arvensis	S.arvensis	2	2	2
5	5_S.arvensis	S.arvensis	S.arvensis	S.arvensis	0	0	0
1	1_SO-031	SO-031	Spring_Oil	Oil_type	0	0	0
2	2_SO-031	SO-031	Spring_Oil	Oil_type	0	1	1
3	3_SO-031	SO-031	Spring_Oil	Oil_type	0	0	0
4	4_SO-031	SO-031	Spring_Oil	Oil_type	0	1	1
5	5_SO-031	SO-031	Spring_Oil	Oil_type	0	0	0
1	1_MIZ-019	MIZ-019	Spring_Oil	Oil_type	0	0	0
2	2_MIZ-019	MIZ-019	Spring_Oil	Oil_type	0	0	0
3	3_MIZ-019	MIZ-019	Spring_Oil	Oil_type	0	0	0
4	4_MIZ-019	MIZ-019	Spring_Oil	Oil_type	0	0	0
5	5_MIZ-019	MIZ-019	Spring_Oil	Oil_type	0	0	0
1	1_SO-040	SO-040	Spring_Oil	Oil_type	1	1	1
2	2_SO-040	SO-040	Spring_Oil	Oil_type	0	0	0
3	3_SO-040	SO-040	Spring_Oil	Oil_type	0	0	0
4	4_SO-040	SO-040	Spring_Oil	Oil_type	0	0	0
5	5_SO-040	SO-040	Spring_Oil	Oil_type	0	0	0
1	1_TG-131	TG-131	Turnip_Green	Turnip_Green	2	2	2
2	2_TG-131	TG-131	Turnip_Green	Turnip_Green	2	2	2
3	3_TG-131	TG-131	Turnip_Green	Turnip_Green	1	0	1
4	4_TG-131	TG-131	Turnip_Green	Turnip_Green	0	0	0
5	5_TG-131	TG-131	Turnip_Green	Turnip_Green	0	2	2
1	1_VT-010	VT-010	Vegetable_Turnip	Turnip	2	2	2
2	2_VT-010	VT-010	Vegetable_Turnip	Turnip	1	0	1
3	3_VT-010	VT-010	Vegetable_Turnip	Turnip	0	0	0
4	4_VT-010	VT-010	Vegetable_Turnip	Turnip	1	0	1
5	5_VT-010	VT-010	Vegetable_Turnip	Turnip	2	1	2
1	1_VT-053	VT-053	Vegetable_Turnip	Turnip	0	0	0
2	2_VT-053	VT-053	Vegetable_Turnip	Turnip	0	0	0
3	3_VT-053	VT-053	Vegetable_Turnip	Turnip	0	1	1
4	4_VT-053	VT-053	Vegetable_Turnip	Turnip	0	0	0
5	5_VT-053	VT-053	Vegetable_Turnip	Turnip	1	1	1
1	1_VT-089_DH	VT-089_DH	Vegetable_Turnip	Turnip	0	0	0
2	2_VT-089_DH	VT-089_DH	Vegetable_Turnip	Turnip	0	0	0
3	3_VT-089_DH	VT-089_DH	Vegetable_Turnip	Turnip	0	0	0
4	4_VT-089_DH	VT-089_DH	Vegetable_Turnip	Turnip	0	0	0
5	5_VT-089_DH	VT-089_DH	Vegetable_Turnip	Turnip	0	0	0
1	1_VT-117	VT-117	Vegetable_Turnip	Turnip	0	0	0
2	2_VT-117	VT-117	Vegetable_Turnip	Turnip	0	0	0
3	3_VT-117	VT-117	Vegetable_Turnip	Turnip	0	0	0
4	4_VT-117	VT-117	Vegetable_Turnip	Turnip	2	1	2
5	5_VT-117	VT-117	Vegetable_Turnip	Turnip	0	2	2
1	1_VT-123	VT-123	Vegetable_Turnip	Turnip	0	0	0
2	2_VT-123	VT-123	Vegetable_Turnip	Turnip	1	0	1
3	3_VT-123	VT-123	Vegetable_Turnip	Turnip	1	1	1
4	4_VT-123	VT-123	Vegetable_Turnip	Turnip	1	1	1
5	5_VT-123	VT-123	Vegetable_Turnip	Turnip	1	2	2
1	1_VT-137	VT-137	Vegetable_Turnip	Turnip	1	0	1
2	2_VT-137	VT-137	Vegetable_Turnip	Turnip	0	0	0
3	3_VT-137	VT-137	Vegetable_Turnip	Turnip	0	0	0
4	4_VT-137	VT-137	Vegetable_Turnip	Turnip	1	1	1
5	5_VT-137	VT-137	Vegetable_Turnip	Turnip	0	0	0
1	1_VT-138	VT-138	Vegetable_Turnip	Turnip	0	0	0
2	2_VT-138	VT-138	Vegetable_Turnip	Turnip	0	0	0
3	3_VT-138	VT-138	Vegetable_Turnip	Turnip	0	0	0
4	4_VT-138	VT-138	Vegetable_Turnip	Turnip	0	0	0
5	5_VT-138	VT-138	Vegetable_Turnip	Turnip	1	1	1
1	1_WO-024	WO-024	Winter_Oil	Oil_type	0	0	0
4	2_WO-024	WO-024	Winter_Oil	Oil_type	2	2	2
1	1_WO-081	WO-081	Winter_Oil	Oil_type	1	1	1
2	2_WO-081	WO-081	Winter_Oil	Oil_type	0	1	1
3	3_WO-081	WO-081	Winter_Oil	Oil_type	2	2	2
4	4_WO-081	WO-081	Winter_Oil	Oil_type	0	1	1
5	5_WO-081	WO-081	Winter_Oil	Oil_type	2	2	2
1	1_WO-083	WO-083	Winter_Oil	Oil_type	1	1	1
2	2_WO-083	WO-083	Winter_Oil	Oil_type	0	1	1
3	3_WO-083	WO-083	Winter_Oil	Oil_type	0	1	1
4	4_WO-083	WO-083	Winter_Oil	Oil_type	1	1	1
5	5_WO-083	WO-083	Winter_Oil	Oil_type	0	0	0
1	1_ZCT_DH	ZCT_DH	Zi_Tai_Cai	Zi_Tai_Cai	2	2	2
2	2_ZCT_DH	ZCT_DH	Zi_Tai_Cai	Zi_Tai_Cai	2	NA	2
3	3_ZCT_DH	ZCT_DH	Zi_Tai_Cai	Zi_Tai_Cai	0	1	1
4	4_ZCT_DH	ZCT_DH	Zi_Tai_Cai	Zi_Tai_Cai	2	2	2
5	5_ZCT_DH	ZCT_DH	Zi_Tai_Cai	Zi_Tai_Cai	0	1	1

## Sheet: Table S12
Supplementary Table S12. Phenotypic data of B. rapa homozygous lines re-evaluated for egg- and egg wash-induced cell death. "Egg_HR_MAX_plant" represents the largest cell death measured on a single plant (best of two clutches). Wash_HR_MAX_plant represents the largest cell death measured on a single plant (best of two treated spots).
Block	Row	Col	Plots	Gen_code	Genotype	Plant_ID	Egg_HR_size_MAX_plant	Wash_HR_size_MAX_plant
1	5	1	21	1	BRO-030	1	0.31	0.01
1	2	2	7	1	BRO-030	2	0.728	0.55975
1	4	3	18	1	NA	NA	NA	NA
1	8	4	39	1	BRO-030	4	0.257	0
1	1	5	5	1	BRO-030	5	0.072	0.033
2	10	6	106	1	NA	6	NA	NA
2	19	7	92	1	BRO-030	7	0.905	0
2	9	8	103	1	NA	NA	NA	NA
2	5	9	84	1	NA	NA	NA	NA
2	23	10	115	1	BRO-030	10	0.211	0.19
1	1	1	1	2	BRO-127	1	0.304	0.104
1	8	2	37	2	BRO-127	2	0.24	0.03425
1	10	3	48	2	BRO-127	3	0.476	0.02125
1	12	4	59	2	BRO-127	4	0.347	0.329
1	6	5	30	2	BRO-127	5	0.164	0.06375
2	12	6	116	2	NA	6	NA	NA
2	15	7	72	2	BRO-127	7	0.183	0.10525
2	23	8	113	2	BRO-127	8	1.03	0.10175
2	21	9	104	2	BRO-127	9	0.39	0
2	14	10	70	2	BRO-127	10	0.778	0.25
1	4	1	16	3	CC-106	1	0.078	0
1	6	2	27	3	CC-106	2	0.009	0.03
1	11	3	53	3	CC-106	3	0.119	0.02
1	9	4	44	3	CC-106	4	0.124	0
1	3	5	15	3	CC-106	5	0	0.01
2	7	6	91	3	NA	6	NA	NA
2	22	7	107	3	CC-106	7	0.085	0
2	16	8	78	3	CC-106	8	0.152	0
2	23	9	114	3	CC-106	9	0	0
2	15	10	75	3	CC-106	10	0.106	0.01
1	11	1	51	4	CC-168	1	1.012	0.44325
1	4	2	17	4	CC-168	2	0.202	0.02425
1	2	3	8	4	CC-168	3	0.724	0.24
1	10	4	49	4	CC-168	4	0.8	0.32
1	8	5	40	4	CC-168	5	0.974	0.23
2	1	6	61	4	NA	6	NA	NA
2	17	7	82	4	CC-168	7	0.72	0.47975
2	15	8	73	4	CC-168	8	0.772	0.31
2	20	9	99	4	CC-168	9	0.653	0.28
2	18	10	90	4	CC-168	10	0.236	0.3375
1	7	1	31	5	CC-A03	1	0.466	0.1
1	10	2	47	5	CC-A03	2	0.4	0.33
1	5	3	23	5	CC-A03	3	0.982	1.03
1	6	4	29	5	CC-A03	4	0.058	0.46
1	12	5	60	5	CC-A03	5	1.333	1.04
2	6	6	86	5	NA	6	NA	NA
2	16	7	77	5	CC-A03	7	0.977	0.67
2	17	8	83	5	CC-A03	8	0.161	0.03
2	15	9	74	5	CC-A03	9	0.779	0.04
2	19	10	95	5	CC-A03	10	0.351	0.29
1	10	1	46	6	IMB211	1	2.943	0.97
1	3	2	12	6	IMB211	2	0.748	0.722
1	1	3	3	6	IMB211	3	0.205	1.5
1	2	4	9	6	IMB211	4	0.875	0
1	9	5	45	6	IMB211	5	0.888	1.31
2	5	6	81	6	NA	6	NA	NA
2	14	7	67	6	IMB211	7	0.996	0.994
2	24	8	118	6	IMB211	8	2.419	2.391
2	16	9	79	6	IMB211	9	0.928	1.27
2	13	10	65	6	IMB211	10	0.789	2.038
1	9	1	41	7	L58	1	0.733	1.59
1	7	2	32	7	L58	2	0.908	1.46
1	8	3	38	7	L58	3	0.79	0.55
1	3	4	14	7	NA	4	NA	NA
1	5	5	25	7	L58	5	1.095	1.15
2	3	6	71	7	NA	6	NA	NA
2	13	7	62	7	L58	7	0.939	1.74
2	20	8	98	7	L58	8	2.358	1
2	14	9	69	7	L58	9	1.375	1.43
2	21	10	105	7	L58	10	1.633	1.69
1	6	1	26	9	R500	1	1.026	0.02
1	5	2	22	9	R500	2	0.278	0.27
1	7	3	33	9	R500	3	0.577	0.01
1	11	4	54	9	R500	4	0.517	0.05
1	4	5	20	9	R500	5	0.553	0.11
2	2	6	66	9	NA	6	NA	NA
2	24	7	117	9	R500	7	0.508	0.41
2	22	8	108	9	R500	8	0.583	0
2	13	9	64	9	R500	9	0.671	0.04
2	17	10	85	9	R500	10	0.41	0.02
1	12	1	56	10	R-o-18	1	0.213	0.33
1	9	2	42	10	R-o-18	2	0.177	0.06
1	6	3	28	10	R-o-18	3	0.134	0.3
1	1	4	4	10	R-o-18	4	0.178	0.19
1	11	5	55	10	R-o-18	5	0.133	0.13
2	11	6	111	10	NA	6	NA	NA
2	21	7	102	10	R-o-18	7	0.513	0
2	13	8	63	10	R-o-18	8	0.096	0.02
2	18	9	89	10	R-o-18	9	0.627	0.03
2	16	10	80	10	R-o-18	10	0.094	0.03
1	8	1	36	8	B.nigra	1	2.733	8.77
1	1	2	2	8	NA	NA	NA	NA
1	3	3	13	8	NA	NA	NA	NA
1	4	4	19	8	NA	NA	NA	NA
1	7	5	35	8	B.nigra	5	2.322	5.34
2	4	6	76	8	NA	6	NA	NA
2	18	7	87	8	B.nigra	7	2.937	8.2
2	19	8	93	8	B.nigra	8	0.918	3.9
2	24	9	119	8	B.nigra	9	3.43	7
2	20	10	100	8	B.nigra	10	4.22	2.77
1	3	1	11	11	NA	NA	NA	NA
1	11	2	52	11	SO-040	2	1.234	0.31
1	12	3	58	11	SO-040	3	1.322	0.65
1	5	4	24	11	NA	NA	NA	NA
1	2	5	10	11	SO-040	5	0.041	0
2	9	6	101	11	NA	NA	NA	NA
2	20	7	97	11	SO-040	7	0.392	0
2	18	8	88	11	SO-040	8	0.985	0.06
2	22	9	109	11	SO-040	9	0.741	0.28
2	24	10	120	11	SO-040	10	0.051	0.47

## Sheet: Table S13
Supplementary Table S13. Phenotypic data of parents and L58 x R-o-18 RIL population across three repeated QTL experiments. "Egg_HR_size_MAX_plant" represents the largest cell death measured on a single plant (best of two clutches). "Exp #1-3" indicate the QTL experiment. "Egg_HR_size_MAX_BLUE" indicates genotypic means corrected across the three experiments with a Best Linear Unbiased Estimate (B…
Genotype	Egg_HR_size_MAX_plant_Exp_1	Egg_HR_size_MAX_plant_Exp_2	Egg_HR_size_MAX_plant_Exp_3	Egg_HR_size_MAX_BLUE
RIL_1	NA	NA	NA	NA
RIL_2	0	2.21	NA	1.2
RIL_4	0.89	NA	2.33	1.61
RIL_5	0.92	0.63	1.04	0.86
RIL_6	0.58	1.16	0.25	0.66
RIL_8	1.38	NA	1.09	1.23
RIL_10	0.66	0.14	0.82	0.54
RIL_11	1.39	0.37	1.33	1.03
RIL_12	0.26	0.84	0.81	0.64
RIL_18	0.29	2.62	1.21	1.37
RIL_19	2.23	0.04	0.76	1.01
RIL_20	0.07	0.25	1.25	0.52
RIL_21	NA	0.73	1.3	0.93
RIL_22	0.65	0.86	1.83	1.11
RIL_23	0.02	1.47	1.11	0.87
RIL_25	0.14	0	0.23	0.12
RIL_26	0.13	0.43	0.52	0.36
RIL_28	0.08	1.25	0.12	0.48
RIL_29	0.14	0.48	1.41	0.68
RIL_30	0.76	0.14	0.86	0.59
RIL_31	0.55	0.54	0.48	0.52
RIL_32	0.81	1.21	0.76	0.93
RIL_33	0	0	0	0
RIL_34	0.57	0.14	0.31	0.34
RIL_35	2.74	NA	3.14	2.94
RIL_37	0.69	0.34	0.58	0.54
RIL_38	0	0.24	0.1	0.11
RIL_39	1.07	NA	1.24	1.15
RIL_40	0.61	NA	0.5	0.55
RIL_43	0.17	0.18	0.61	0.32
RIL_45	0.65	0.25	0.38	0.43
RIL_46	0.51	0.32	0.9	0.58
RIL_47	1.19	0.53	1.72	1.15
RIL_49	0.21	0.05	0.58	0.28
RIL_50	NA	0.38	0.68	0.44
RIL_51	0.78	0.78	1.04	0.87
RIL_53	0.34	0.94	0.77	0.68
RIL_55	0.87	0.3	0.5	0.56
RIL_56	0.1	0	0.74	0.28
RIL_57	0.76	0.28	0	0.35
RIL_58	0.67	0.94	0.91	0.84
RIL_59	2.78	2.38	1.59	2.25
RIL_60	1.96	0.43	0.9	1.1
RIL_61	0.35	0.23	1.58	0.72
RIL_62	0.54	0.46	0.39	0.46
RIL_63	0.3	0.03	0.55	0.29
RIL_65	0.13	0.31	0.59	0.34
RIL_66	0.04	0.11	0.63	0.26
RIL_67	0.25	0	NA	0.22
RIL_68	0.8	0.08	0.47	0.45
RIL_70	1.35	0.07	NA	0.8
RIL_71	0.62	0.26	1.86	0.91
RIL_72	0.03	0.42	0.42	0.29
RIL_73	0.56	0.33	0.57	0.49
RIL_74	NA	0.82	1.81	1.23
RIL_76	0	NA	0	0
RIL_77	2.08	1.57	2.33	1.99
RIL_78	0.66	0.26	1.17	0.7
RIL_79	0.61	0.54	0.81	0.65
RIL_80	0.57	0.53	1.11	0.74
RIL_81	2.7	0.44	0.45	1.2
RIL_83	0.61	0.09	0.92	0.54
RIL_85	0.43	0.27	1.73	0.81
RIL_86	0.54	0.12	0.23	0.3
RIL_87	0.42	0.23	2.09	0.91
RIL_88	0.11	NA	0.85	0.48
RIL_90	0.65	0.18	0.22	0.35
RIL_91	0.9	2.88	1.5	1.76
RIL_92	0	0.1	0	0.03
RIL_93	0.38	0.05	0.41	0.28
RIL_94	0.14	0.03	0.4	0.19
RIL_96	0.19	1.9	2.37	1.49
RIL_97	NA	0	0.38	0.1
RIL_99	0.61	0.29	1.55	0.82
RIL_100	0.61	0.27	0.7	0.53
RIL_101	0.54	0.31	1.8	0.88
RIL_102	1.2	0.32	0.42	0.65
RIL_104	0.8	1.52	0.95	1.09
RIL_105	0.21	0.59	0.04	0.28
RIL_106	0.76	0.31	1.25	0.77
RIL_107	1.1	1.33	0.15	0.86
RIL_108	0.13	0.06	0.31	0.17
RIL_109	0.65	1.13	1.68	1.15
RIL_110	0.2	0.88	0.78	0.62
RIL_111	NA	1.53	1.6	1.48
RIL_112	0.1	0.96	1.21	0.76
RIL_114	0.72	1.36	2.56	1.55
RIL_115	0.54	0.52	0.1	0.39
RIL_116	0	0.51	2.04	0.85
RIL_118	0.99	0.67	0.67	0.78
RIL_119	0.46	1.34	1.13	0.98
RIL_120	0.23	0.77	0.79	0.6
RIL_121	0.39	NA	0.67	0.53
RIL_122	0.71	0.54	0.68	0.64
RIL_123	NA	0.62	0	0.22
RIL_124	0.39	0.32	0.54	0.42
RIL_125	0.31	0.74	1.15	0.73
RIL_126	0.05	0.33	0.13	0.17
RIL_127	0.64	2.48	2.81	1.98
RIL_128	0.07	1.51	0.67	0.75
RIL_129	0.52	0.57	1.06	0.72
RIL_130	0.21	0.05	0.61	0.29
RIL_131	0.72	1.91	1.66	1.43
RIL_132	0.18	0	0.07	0.08
RIL_133	0.68	0.65	0.72	0.68
RIL_134	1.08	2.67	2.51	2.09
RIL_135	0.72	3.09	1.41	1.74
RIL_136	0.78	1.16	0.97	0.97
RIL_137	0.5	1.32	1.24	1.02
RIL_140	0.69	0.54	0.72	0.65
RIL_142	0.89	0.94	0.34	0.72
RIL_143	0.31	0.46	0.6	0.46
RIL_144	0.93	0.91	1.58	1.14
RIL_145	0	0.04	0.4	0.15
RIL_146	NA	NA	NA	NA
RIL_149	0	1.42	2.26	1.23
RIL_150	NA	NA	NA	NA
RIL_151	0.36	0.91	0.89	0.72
RIL_152	1.91	1.05	1.38	1.45
RIL_153	0.64	0.63	0.74	0.67
RIL_154	0	0.64	1.54	0.73
RIL_157	0	1.01	1.66	0.89
RIL_158	0.78	1.4	1.7	1.29
RIL_159	0.57	1.74	2.08	1.46
RIL_160	NA	NA	NA	NA
RIL_161	0.13	1.05	0.42	0.53
RIL_162	0.31	0.75	0.44	0.5
RIL_163	0	1.38	2.03	1.14
RIL_164	NA	1.1	0.66	0.79
RIL_165	0.45	0.42	1.63	0.83
RIL_166	0.9	0.4	0.51	0.6
RIL_167	0	1.19	0.49	0.56
RIL_168	0.39	1.1	0.21	0.57
RIL_170	3.05	1.52	2.32	2.3
RIL_171	0.33	NA	1.19	0.76
RIL_172	0.64	0.76	2.1	1.17
RIL_173	0	0.33	0.19	0.17
RIL_174	0.47	NA	0.53	0.5
RIL_175	0.16	0.91	0.72	0.6
RIL_177	0.33	0.3	0.43	0.35
RIL_178	0	0.16	0.18	0.11
RIL_179	0.04	0.53	0.43	0.33
RIL_182	0.3	0.75	0	0.35
RIL_183	0.24	1.28	1.01	0.84
RIL_184	0.98	1.06	1.08	1.04
RIL_185	NA	NA	NA	NA
RIL_186	0.7	0.85	0.5	0.68
RIL_187	0	0.65	0.88	0.51
RIL_188	0.36	0.65	0.54	0.52
RIL_189	0.26	1.35	1.26	0.96
RIL_190	0.39	0	0.8	0.4
RIL_191	1.22	NA	0.43	0.82
RIL_192	0.68	0.41	0.64	0.58
RIL_193	0	0.6	0.48	0.36
RIL_194	0.83	0.65	1.12	0.87
RIL_196	0.07	0.56	0.39	0.34
RIL_197	0.12	1.43	0.65	0.73
RIL_198	1.65	2.82	2.68	2.38
RIL_199	0.41	0.09	0.53	0.34
RIL_200	1.5	1.45	2.46	1.8
L58	0.94	0.95	1.78	1.53
R-o-18	0.1	0.88	0.65	0.49
L58	1.71	0.9	-	-
R-o-18	0	0.95	-	-
L58	1.83	-	-	-
L58	1.3	-	-	-
R-o-18	0.27	-	-	-
R-o-18	0.07	-	-	-

## Sheet: Table S14
Supplementary Table S14. Marker data used to construct the L58 x R-o-18 RIL population genetic map. "A" indicates L58 allele, "B " indicates R-o-18 allele, "H" indicates heteroygote.
Locus	Chromosome	Map_(cM)	RIL_1	RIL_2	RIL_4	RIL_5	RIL_6	RIL_8	RIL_10	RIL_11	RIL_12	RIL_18	RIL_19	RIL_20	RIL_21	RIL_22	RIL_23	RIL_25	RIL_26	RIL_28	RIL_29	RIL_30	RIL_31	RIL_32	RIL_33	RIL_34	RIL_35	RIL_37	RIL_38	RIL_39	RIL_40	RIL_43	RIL_45	RIL_46	RIL_47	RIL_49	RIL_50	RIL_51	RIL_53	RIL_55	RIL_56	RIL_57	RIL_58	RIL_59	RIL_60	RIL_61	RIL_62	RIL_63	RIL_65
E4051M5	A01	0	A	A	B	B	B	A	A	A	A	A	B	A	A	B	B	B	B	-	B	-	B	B	A	B	B	A	-	B	B	B	A	B	A	B	B	A	A	B	A	A	A	-	-	B	B	A	A
900839|9925084	A01	18.787	A	A	B	-	-	A	A	A	B	A	-	A	A	B	B	A	B	B	B	A	A	B	A	B	B	A	A	-	B	A	A	B	B	B	B	B	A	B	A	A	B	A	B	A	B	B	A
P2348M93	A01	20.943	A	B	B	B	B	A	A	A	B	A	B	A	A	B	A	A	B	B	B	A	A	B	A	B	B	A	-	B	B	A	A	B	B	B	B	B	A	B	A	A	B	-	B	-	B	A	A
BrID101093	A01	30.825	-	A	-	B	B	A	A	A	B	B	B	A	A	B	B	A	A	A	B	A	A	B	A	A	-	A	A	B	-	A	A	B	B	B	B	B	-	B	A	A	B	B	B	A	-	A	A
E3856M4	A01	32.847	B	A	B	B	B	A	A	A	B	B	-	A	A	B	B	A	A	A	A	A	A	A	A	A	B	A	A	A	A	A	A	B	B	-	B	B	A	B	A	A	B	B	-	A	B	A	A
BrID11699	A01	33.882	-	A	-	B	B	A	A	A	B	B	B	A	A	B	B	A	A	A	A	A	A	B	A	A	-	A	A	A	-	A	A	B	B	B	B	B	-	B	A	A	B	B	A	A	B	A	A
BrID11697	A01	34.204	-	A	-	B	B	A	A	A	B	B	B	A	A	B	B	A	A	A	A	A	A	B	A	A	-	A	A	A	-	A	A	B	B	B	B	B	-	B	A	A	B	B	A	A	B	A	A
E3556M13	A01	34.967	B	A	B	B	B	A	A	A	B	B	-	A	A	B	B	A	A	A	A	A	-	B	A	A	B	A	A	A	A	A	A	B	B	-	B	B	-	-	A	A	B	B	-	A	B	A	A
BrID11693	A01	40.9	-	A	-	B	B	A	A	A	B	B	A	A	A	B	B	A	A	A	A	A	A	B	A	B	-	A	A	A	-	A	A	B	B	A	B	B	-	B	A	B	B	B	A	A	B	A	A
BrID10297	A01	43.04	-	A	-	B	B	A	A	A	B	H	A	A	A	B	B	A	A	A	A	B	A	B	A	A	-	A	A	A	-	A	A	B	B	A	B	B	-	B	A	B	B	B	A	A	B	A	B
BrID10303	A01	45.748	-	A	-	B	A	A	A	A	B	A	A	A	A	B	B	A	A	A	A	B	A	B	A	B	-	A	A	A	-	A	A	B	B	A	-	B	-	B	A	B	B	B	-	A	B	A	A
BrID10985	A01	46.777	-	A	-	B	A	A	A	A	B	A	A	A	A	B	B	A	A	A	A	B	A	B	A	A	-	A	A	A	-	A	A	B	B	A	B	B	-	B	A	B	B	B	B	A	B	A	A
904735|9920548	A01	54.999	A	A	A	B	B	A	A	B	B	B	-	A	A	A	B	A	A	A	A	B	-	B	A	B	B	A	A	-	A	B	A	B	B	B	B	B	A	A	A	B	B	B	A	A	A	-	-
BrID10247	A01	55.778	-	A	-	B	B	A	A	B	B	B	A	A	A	A	B	A	A	A	A	B	A	B	A	B	-	A	A	A	-	B	A	B	B	B	B	B	-	A	A	B	B	B	A	A	A	A	A
BrID11059	A01	59.464	-	A	-	B	B	A	A	B	B	B	A	A	A	A	B	A	A	A	A	B	A	B	B	A	-	A	A	A	-	A	A	B	B	B	B	B	-	A	A	B	B	B	A	A	A	A	A
BrID11389	A01	60.519	-	A	-	B	B	A	A	B	B	B	A	A	A	A	B	A	A	A	A	B	A	B	A	A	-	A	A	A	-	A	A	B	B	B	B	B	-	A	A	B	B	B	A	A	A	A	A
BrID11055	A01	60.832	-	A	-	B	B	A	A	B	B	B	A	A	A	A	B	A	A	A	A	B	A	B	A	A	-	A	A	A	-	A	A	B	B	B	B	B	-	A	A	B	B	B	A	A	A	A	A
BrID10769	A01	61.924	-	A	-	B	B	A	A	B	B	B	B	B	A	A	B	A	A	A	A	B	A	B	A	A	-	A	A	A	-	A	H	B	B	B	B	B	-	A	A	B	A	B	A	A	A	A	A
BrID10823	A01	62.195	-	A	-	B	B	A	A	B	B	-	B	B	A	A	B	A	A	A	A	B	A	B	A	A	-	A	A	A	-	A	B	B	B	B	B	B	-	A	A	B	A	B	A	A	A	A	A
BrID101343	A01	63.26	-	A	-	B	B	A	A	B	B	B	B	B	B	A	B	A	A	A	B	B	A	B	A	A	-	A	A	A	-	A	H	B	B	B	B	B	-	A	A	B	A	B	A	A	A	A	A
BrID11071	A01	63.495	-	A	-	B	B	A	A	B	B	B	B	B	B	A	B	A	A	A	A	B	A	B	A	A	-	A	A	A	-	A	A	B	B	B	B	B	-	A	A	B	A	B	A	A	A	A	A
BRMS-031-A1	A01	63.799	A	A	A	B	B	A	A	B	B	B	B	B	B	A	B	A	A	A	A	B	A	B	A	A	A	A	A	A	A	A	H	B	B	B	B	B	A	A	A	B	A	B	A	A	A	A	A
BrID11081	A01	64.129	-	A	-	B	B	A	A	B	B	B	B	B	B	A	B	A	A	A	A	B	A	B	A	B	-	A	A	A	-	A	A	B	B	B	B	B	-	A	A	B	A	B	A	A	A	A	A
BrID11349	A01	64.159	-	A	-	B	B	A	A	B	B	B	B	B	B	A	B	A	A	A	A	B	A	B	A	A	-	A	A	A	-	A	A	B	B	B	B	B	-	A	A	B	A	B	A	A	A	A	A
BrID101341	A01	64.159	-	A	-	B	B	A	A	B	B	B	B	B	B	A	B	A	A	A	A	B	A	B	A	A	-	A	A	A	-	A	A	B	B	B	B	B	-	A	A	B	A	B	A	A	A	A	A
BrID11351	A01	64.195	-	A	-	B	B	A	A	B	B	B	B	B	B	A	B	A	A	A	A	B	A	B	A	A	-	A	A	A	-	A	A	B	B	B	B	B	-	A	A	B	A	B	A	A	A	A	A
BrID11083	A01	64.271	-	A	-	B	B	A	A	B	B	B	B	B	B	A	B	A	A	A	A	B	A	B	A	A	-	A	A	A	-	A	A	B	B	B	B	B	-	A	A	B	A	B	A	A	A	A	A
BrID11061	A01	64.291	-	A	-	B	B	A	A	B	B	B	B	B	B	A	B	A	A	A	A	B	A	B	A	A	-	A	A	A	-	A	A	B	B	B	B	B	-	A	A	B	A	B	A	A	A	A	A
BrID11365	A01	64.646	-	A	-	B	B	A	A	B	B	B	B	B	B	A	B	A	A	A	A	B	A	B	A	A	-	A	A	A	-	A	A	B	B	B	B	B	-	A	A	B	A	B	A	A	A	A	A
BrID11075	A01	64.817	-	A	-	B	B	A	A	B	B	B	B	B	B	A	B	A	A	A	A	B	A	B	A	A	-	A	A	A	-	A	A	B	B	B	B	B	-	A	A	B	A	B	A	A	A	A	A
P2147M210	A01	65.156	A	A	A	B	B	A	A	B	B	B	B	B	B	A	B	A	A	A	A	B	A	B	A	A	A	A	A	A	A	A	A	B	B	B	B	B	A	A	A	B	A	B	A	A	A	A	A
BrID11359	A01	65.24	-	A	-	B	B	A	A	B	B	B	B	B	B	A	B	A	A	A	A	B	A	B	A	B	-	A	A	A	-	A	A	B	B	B	B	B	-	A	A	B	A	B	A	A	A	A	A
905079|9902261	A01	66.084	A	A	A	B	B	A	A	B	B	B	B	B	-	A	B	A	A	A	A	B	A	B	B	B	B	A	A	A	A	A	A	B	B	B	A	B	A	A	A	B	A	B	A	A	A	A	B
E3850M6	A01	66.665	A	A	A	B	B	A	A	B	B	B	B	B	B	A	B	A	A	A	A	B	A	B	A	A	A	A	A	A	A	A	B	B	B	B	B	B	A	A	A	B	A	B	-	A	A	A	A
BrID11373	A01	74.721	-	A	-	B	B	A	A	B	A	B	B	A	B	B	B	A	A	A	A	B	B	B	A	B	-	A	A	A	-	A	A	A	B	B	A	B	-	A	A	B	B	B	A	A	A	A	B
899363|9954315	A01	79.931	A	B	A	B	B	A	A	B	A	B	B	A	-	B	A	A	B	A	A	B	B	B	B	B	B	A	A	A	A	A	A	A	B	B	A	B	A	A	B	B	B	B	A	A	A	A	B
BrID101355	A01	81.724	-	H	-	B	B	A	A	B	A	B	B	A	B	B	A	A	B	A	A	B	B	B	B	B	-	A	A	A	-	A	A	A	B	B	A	B	-	A	B	B	B	B	A	A	A	A	B
BrID101347	A01	83.902	-	A	-	B	B	A	A	B	A	-	B	A	B	B	A	A	B	A	A	B	B	B	B	B	-	A	A	A	-	A	A	A	B	B	A	B	-	A	B	B	B	B	A	A	A	B	B
E3749M3	A01	85.899	A	B	A	B	B	A	A	B	B	B	A	A	A	A	B	A	A	A	A	B	B	B	A	A	A	A	B	B	A	A	A	A	B	B	B	B	-	A	A	B	B	B	B	B	A	-	-
P2348M66	A01	88.233	A	A	A	B	B	A	A	B	B	B	B	A	B	B	A	A	B	A	A	B	B	B	B	B	B	A	A	A	A	A	A	A	B	B	A	B	A	A	A	B	B	A	A	A	A	B	B
899136|9902703	A01	90.316	A	-	A	-	-	A	A	B	B	B	B	A	B	B	A	A	B	A	A	B	B	B	B	B	B	A	A	A	A	A	B	A	B	B	A	B	A	A	A	B	B	A	A	A	A	B	B
BrID101575	A01	95.529	-	A	-	B	B	A	A	B	B	A	A	A	B	B	B	A	B	A	A	B	A	B	A	B	-	-	A	A	-	A	B	A	B	B	-	-	-	A	A	B	B	A	-	A	A	B	B
BrID11335	A01	96.676	-	A	-	B	B	A	A	B	B	A	A	A	B	B	A	A	B	A	A	B	B	B	-	B	-	A	A	A	-	A	B	A	B	B	A	B	-	A	A	B	B	A	B	A	A	B	B
BrID101235	A01	97.89	-	A	-	B	B	A	A	B	B	A	A	A	B	B	A	A	B	A	A	B	B	B	B	B	-	A	A	A	-	A	B	A	B	B	A	B	-	A	A	B	B	A	B	A	A	B	B
E3749M6	A01	105.349	A	B	A	B	B	A	A	B	B	A	A	A	B	B	A	A	B	A	A	B	B	B	B	B	B	A	-	A	A	A	B	A	B	B	-	B	A	A	A	B	B	-	B	B	A	B	B
BrID11407	A02	0	-	B	-	A	B	B	B	B	B	A	A	B	A	B	A	B	A	A	B	A	A	B	A	A	-	B	A	A	-	B	B	A	A	A	A	A	-	B	B	B	A	A	B	A	B	A	B
BrID11405	A02	1.176	-	B	-	A	B	B	B	B	B	A	A	B	A	B	A	B	A	A	B	A	A	B	A	A	-	B	A	A	-	B	B	A	A	A	A	A	-	B	B	B	A	H	B	A	B	A	B
BrID11131	A02	3.445	-	B	-	A	B	B	B	B	B	A	A	B	A	B	A	B	A	A	B	A	A	B	A	A	-	B	A	B	-	B	B	A	A	A	A	A	-	B	B	B	A	H	B	A	B	A	B
BrID11129	A02	5.64	-	B	-	A	B	B	B	B	B	A	A	A	B	B	A	B	A	A	B	A	A	B	A	A	-	B	A	B	-	B	B	A	A	A	A	A	-	B	B	B	A	H	B	A	B	A	A
BrID11403	A02	5.648	-	B	-	A	B	B	B	B	B	A	A	A	B	B	A	B	A	A	B	A	A	B	A	A	-	B	A	B	-	B	B	A	A	A	A	A	-	B	B	B	A	H	B	A	B	A	A
BrID90303	A02	28.011	-	B	-	B	B	A	B	B	B	A	B	B	A	B	A	B	A	B	B	B	B	B	A	A	-	A	A	B	-	B	A	A	B	B	B	A	-	B	B	B	A	A	A	A	B	B	B
BrID11431	A02	38.229	-	A	-	B	A	A	B	B	B	A	B	B	B	B	B	B	A	B	B	B	B	B	A	A	-	A	A	B	-	B	A	-	B	B	B	A	-	H	B	A	A	A	A	A	B	B	B
BrID11905	A02	41.232	-	A	-	B	B	A	B	B	B	A	B	B	B	B	B	B	A	B	A	B	B	B	A	A	-	A	A	B	-	B	A	A	B	B	B	A	-	A	B	B	A	A	A	A	B	B	B
904707|9914500	A02	51.386	A	A	A	B	B	A	B	B	A	A	-	B	B	B	B	B	A	B	A	B	B	B	B	A	A	A	A	B	B	B	A	A	B	B	B	A	A	A	A	B	A	A	A	A	B	B	B
BrID10419	A02	57.242	-	B	-	B	B	A	B	A	A	A	A	B	B	B	B	B	B	B	A	H	B	B	B	A	-	A	A	B	-	B	A	A	B	B	B	A	-	A	A	B	A	A	A	A	B	B	B
906075|9891907	A02	58.133	A	B	A	B	-	A	B	A	A	A	A	B	B	B	-	B	B	B	A	B	B	B	B	A	A	A	A	B	B	B	A	A	B	B	B	A	A	A	A	B	A	A	A	A	B	B	B
BrID11113	A02	61.537	-	B	-	B	A	B	B	A	A	A	A	B	B	B	B	B	B	B	B	A	B	A	B	A	-	A	A	B	-	B	A	A	B	B	B	A	-	A	A	B	A	A	A	A	A	A	B
904480|9925227	A02	63.589	A	A	-	B	-	B	B	A	A	A	A	B	B	B	B	B	B	B	B	B	B	A	B	A	A	A	A	B	B	B	A	A	B	B	B	B	A	A	A	B	A	A	A	A	A	A	B
899118|9904922	A02	64.346	A	A	A	B	B	A	B	A	A	A	-	B	B	B	B	B	B	B	B	B	B	A	B	A	A	A	A	B	B	B	A	A	B	B	B	B	A	A	A	B	A	A	A	A	A	A	B
904058|9927956	A02	68.306	A	A	A	B	-	A	B	A	A	A	A	B	B	B	B	B	B	B	B	B	B	A	B	A	A	A	A	B	B	B	H	A	B	B	B	B	A	B	A	B	A	A	A	A	A	A	B
BrID10199	A02	73.043	-	A	-	B	B	A	B	A	A	A	A	B	B	A	B	B	B	B	B	B	B	A	B	A	-	A	A	B	-	B	B	A	B	B	-	A	-	B	A	B	A	A	A	A	A	A	B
BrID10551	A02	73.381	-	A	-	B	B	A	B	A	A	A	A	B	B	A	B	B	B	B	B	B	B	A	B	A	-	A	A	B	-	B	B	A	B	B	B	A	-	B	A	B	A	A	A	A	A	A	B
P2348M229	A02	74.648	A	A	A	B	B	A	B	A	A	A	A	B	B	A	B	B	B	B	B	B	B	A	B	A	A	A	A	B	B	B	A	A	B	B	B	A	A	B	A	B	A	A	A	A	A	A	B
BrID10553	A02	78.208	-	A	-	B	B	A	B	A	A	A	A	B	B	A	B	B	B	B	-	B	-	A	B	A	-	A	A	B	-	-	A	A	B	B	B	A	-	B	A	B	B	A	B	A	A	A	B
BrID10555	A02	79.444	-	A	-	B	B	A	B	A	A	A	A	B	B	A	A	B	B	B	B	B	B	A	B	A	-	A	A	A	-	B	A	A	B	B	B	B	-	B	A	B	B	A	B	A	A	A	B
E4051M10	A02	81.492	A	A	A	B	B	A	B	B	A	A	A	B	B	A	A	B	B	-	B	-	B	A	B	A	A	A	-	A	B	B	A	A	B	B	B	B	A	B	A	B	-	A	-	A	A	A	B
P2348M130	A02	82.324	A	A	A	B	B	B	B	B	A	A	A	B	B	A	A	B	B	B	B	B	B	A	B	A	A	A	A	A	B	B	A	A	B	B	B	B	A	B	A	B	B	A	B	A	A	A	B
BrID11895	A02	84.06	-	A	-	B	B	A	B	B	A	A	A	B	B	A	A	B	B	B	B	B	B	A	B	A	-	A	B	A	-	B	A	A	B	B	B	B	-	B	A	B	B	A	B	A	A	A	B
BrID11121	A02	85.401	-	A	-	B	B	A	B	B	A	A	A	B	B	A	A	B	B	B	B	B	B	B	B	A	-	A	B	A	-	B	A	A	B	B	B	B	-	B	B	B	B	A	B	A	A	A	B
BrID11909	A02	88.669	-	A	-	B	B	B	B	B	A	A	A	B	B	A	A	B	B	B	B	B	B	B	B	B	-	A	B	A	-	B	A	A	B	B	A	B	-	B	B	B	B	A	B	A	A	A	B
BrID11907	A02	91.074	-	A	-	B	B	B	B	B	A	A	A	B	B	A	A	B	B	B	B	B	B	B	B	B	-	A	B	A	-	B	A	A	B	B	A	B	-	B	B	B	B	B	B	A	A	A	B
BrID11101	A02	91.479	-	A	-	B	B	B	B	B	A	-	A	B	B	A	A	B	B	B	B	B	B	B	B	B	-	A	B	A	-	B	A	A	B	B	A	B	-	B	B	B	B	B	B	A	A	A	B
BrID101131	A02	94.926	-	A	-	B	B	B	B	B	A	A	A	B	B	A	B	B	B	B	B	B	B	B	B	B	-	A	B	B	-	B	A	H	B	B	A	B	-	B	B	B	B	B	B	A	A	A	B
P2348M272	A02	100.247	B	A	A	B	B	B	B	B	A	A	A	B	A	A	B	B	B	B	B	B	B	B	B	B	A	A	B	B	B	B	B	A	B	B	A	B	A	B	B	A	B	B	B	A	A	A	B
BrID90021	A02	102.757	-	A	-	B	B	B	B	B	B	B	A	B	A	A	B	B	B	B	B	B	B	B	B	B	-	A	B	B	-	B	B	A	B	B	A	B	-	B	B	A	B	B	B	A	A	A	B
Chsssr13-A2	A02	103.003	-	-	-	B	B	B	B	B	B	B	A	B	A	A	B	B	B	B	B	B	B	B	B	B	A	A	B	B	B	B	B	-	B	B	-	B	-	B	-	A	B	B	-	-	A	A	B
BrID10421	A02	105.779	-	A	-	B	-	B	B	B	B	-	A	B	A	A	B	B	B	B	B	B	B	B	A	A	-	A	B	B	-	B	B	B	B	B	A	A	-	B	B	A	B	B	B	A	A	A	B
BrID11415	A02	111.863	-	A	-	B	B	A	B	B	B	B	A	B	A	A	B	B	A	B	B	B	B	B	B	A	-	A	B	B	-	B	B	B	B	B	A	A	-	B	A	A	B	B	B	A	A	A	B
BrID11411	A02	115.379	-	A	-	A	B	A	B	B	B	B	A	B	A	A	B	B	A	B	B	B	A	B	A	A	-	A	B	B	-	B	B	B	B	B	A	A	-	B	A	A	B	B	B	A	A	A	B
BrID11097	A02	117.687	-	A	-	A	B	A	A	B	B	B	A	B	A	A	B	B	A	B	B	B	A	B	A	A	-	A	B	B	-	B	B	B	B	B	A	A	-	B	A	A	B	B	B	A	A	A	B
BrID11091	A02	122.062	-	A	-	A	B	A	A	B	B	B	A	B	A	A	B	B	B	B	B	B	A	B	B	B	-	A	B	B	-	B	B	B	B	B	A	A	-	B	A	A	B	B	B	A	A	A	B
BrID11095	A02	122.602	-	A	-	A	B	A	A	B	B	B	A	B	A	A	B	B	B	B	B	B	A	B	B	B	-	A	B	B	-	B	B	B	B	B	A	A	-	B	A	A	B	B	B	A	A	A	B
E4051M3	A03	0	B	A	A	A	A	A	A	B	B	B	B	A	A	B	B	A	B	-	B	-	A	B	B	A	B	B	-	-	B	A	B	A	A	A	B	B	-	A	A	B	A	A	-	A	B	-	-
BrID10151	A03	7.973	-	B	-	A	A	B	B	B	B	B	B	A	A	B	B	A	B	B	B	A	A	B	B	A	-	B	H	A	-	A	B	A	A	B	B	B	-	A	A	B	A	A	A	A	B	A	B
P2348M291	A03	8.693	B	B	A	A	A	B	B	B	B	B	B	A	A	B	B	A	B	A	B	A	A	B	B	A	B	B	A	A	B	A	B	A	A	A	A	B	B	A	A	B	A	A	A	A	B	A	B
P2348M294	A03	9.366	B	B	A	A	A	B	B	B	B	B	B	A	A	B	B	A	B	B	B	A	A	B	B	A	B	B	B	A	B	A	B	-	A	A	A	B	B	A	A	B	A	A	A	A	B	A	B
903854|9907725	A03	13.987	B	B	A	A	A	A	A	B	B	B	B	A	A	A	B	B	B	B	B	A	A	B	B	A	B	A	H	A	B	A	B	A	A	A	B	B	B	A	A	B	A	A	A	A	B	A	B
BrID11659	A03	15.03	-	B	-	A	B	A	A	B	B	B	B	A	A	A	B	B	B	B	B	A	A	B	A	A	-	A	A	A	-	A	B	A	A	A	B	B	-	A	A	B	A	A	A	A	B	A	B
899764|9949553	A03	17.392	B	B	A	A	B	A	A	B	-	B	B	A	A	A	B	B	B	B	B	A	A	B	B	A	B	A	H	A	B	A	B	A	A	A	B	B	B	A	A	B	B	A	A	A	B	A	B
904284|9906100	A03	17.65	B	B	A	A	B	A	A	B	B	B	B	A	A	A	B	B	B	B	B	A	A	B	B	A	B	A	H	A	B	A	B	A	A	A	B	B	B	A	A	B	B	A	A	A	B	A	B
901318|9960606	A03	17.674	B	B	A	A	B	A	A	B	B	B	B	A	A	A	B	B	B	B	B	A	A	B	B	A	B	A	-	A	B	A	B	A	A	A	B	B	B	A	A	B	B	A	A	A	B	A	B
BrID11661	A03	19.416	-	B	-	A	B	A	A	B	B	B	B	A	A	A	B	B	B	B	B	A	A	B	A	A	-	A	A	A	-	A	B	A	A	A	B	B	-	A	A	B	B	A	A	A	B	A	B
BrID11663	A03	20.988	-	B	-	A	A	A	A	B	B	B	B	A	A	B	B	B	B	B	B	A	A	B	A	A	-	A	A	A	-	A	B	A	A	A	B	B	-	A	A	B	B	A	A	A	B	A	B
BrID90263	A03	39.503	-	B	-	A	A	B	B	B	B	B	B	B	A	B	B	A	B	A	H	A	A	B	A	A	-	H	A	A	-	A	B	A	A	B	B	B	-	A	A	B	A	A	A	A	B	A	B
BrID10705	A03	44.4	-	B	-	A	A	B	B	B	B	B	B	B	A	B	B	A	B	A	-	A	A	B	B	A	-	-	A	A	-	B	B	B	B	B	B	B	-	A	A	B	A	A	A	A	B	A	B
BRMS-043-A3	A03	48.92	A	B	B	A	A	-	B	B	B	-	-	-	A	-	B	-	B	A	H	B	A	-	B	A	B	-	A	A	B	B	B	B	B	B	B	B	B	-	A	B	A	-	A	A	B	A	B
E3851M18	A03	49.729	A	B	-	B	A	B	B	B	B	B	B	B	A	B	B	A	B	A	A	B	A	B	B	A	B	B	A	A	B	B	B	B	B	B	B	B	B	A	A	B	A	A	B	A	B	A	B
BrID10605	A03	52.419	-	B	-	A	A	B	B	B	B	B	B	B	A	B	B	A	B	A	B	B	A	B	B	A	-	B	A	A	-	B	B	B	B	B	B	B	-	A	A	A	A	A	A	A	B	A	B
BrID10027	A03	53.831	-	B	-	A	A	B	B	B	B	B	B	B	A	B	B	A	B	A	B	B	A	B	B	A	-	B	A	A	-	B	B	B	B	B	B	B	-	A	A	A	A	A	A	A	B	A	B
904438|9906337	A03	55.033	A	B	B	A	-	B	B	B	B	B	B	B	A	B	B	A	B	A	B	B	A	B	B	A	B	B	A	A	A	B	B	B	B	B	B	B	B	A	A	A	A	A	A	A	B	A	B
BrID10035	A03	58.654	-	B	-	B	A	B	B	B	B	B	A	B	B	B	B	A	B	A	A	A	A	B	B	A	-	B	A	A	-	B	B	B	B	B	B	B	-	A	A	-	A	A	A	B	B	A	B
BrID90412	A03	59.55	-	B	-	B	A	B	B	B	B	B	A	B	B	B	B	A	B	A	A	B	A	B	A	A	-	B	A	A	-	B	B	B	B	B	B	B	-	A	A	A	A	A	A	B	B	A	B
E3556M6	A03	59.794	A	B	B	B	A	B	B	B	B	B	A	B	B	B	B	A	B	A	A	B	A	B	B	A	B	B	A	A	A	B	B	B	B	B	B	B	B	A	A	A	A	A	-	B	B	A	B
905243|9909130	A03	59.93	A	B	B	B	-	B	B	B	B	B	B	B	B	B	B	A	B	A	B	B	A	B	B	A	B	B	A	A	A	B	B	B	B	B	B	B	B	A	A	A	A	A	A	A	B	A	B
P2348M160	A03	60.152	A	B	B	B	A	B	B	B	B	B	B	B	B	B	B	A	B	A	B	B	A	B	B	A	B	B	A	A	A	B	B	B	B	B	B	B	B	A	A	A	A	A	A	A	B	A	B
BrID10457	A03	68.182	-	B	-	B	B	B	B	B	B	-	B	B	B	B	A	A	A	A	B	B	A	A	B	A	-	B	A	A	-	B	B	B	B	B	B	B	-	-	A	A	B	A	A	B	B	A	B
BrID90420	A03	71.131	-	B	-	B	B	B	B	B	A	B	B	B	B	B	A	B	A	A	B	B	A	A	A	A	-	B	A	A	-	B	B	B	B	A	B	B	-	A	B	A	B	A	A	B	B	A	B
902594|9919186	A03	72.097	A	B	B	B	B	B	B	B	A	B	B	B	B	B	A	B	A	A	B	B	A	A	B	A	B	B	A	A	A	B	B	B	B	A	B	B	B	A	B	A	B	A	B	B	B	A	B
BrID90239	A03	81.558	-	B	-	B	A	B	B	B	A	B	B	B	B	A	A	-	A	B	B	B	B	A	A	-	-	B	A	A	-	B	B	B	B	B	B	B	-	A	B	A	B	-	B	B	B	B	B
BrID10461	A03	83.86	-	B	-	B	A	B	B	B	A	-	B	B	B	A	A	B	A	B	H	B	B	A	B	B	-	B	A	A	-	B	B	B	B	B	B	B	-	A	B	A	B	B	B	B	B	B	B
P2348M323	A03	84.749	B	B	A	-	A	B	B	B	A	B	B	B	B	A	-	B	A	B	B	B	B	A	-	B	B	B	A	A	A	B	B	B	B	-	-	-	-	A	B	A	B	B	B	B	B	B	B
BrID90430	A03	87.785	-	A	-	B	A	B	B	B	A	B	B	B	B	A	A	B	A	B	H	B	B	A	A	B	-	B	A	B	-	B	B	B	B	B	B	A	-	A	B	A	B	B	B	B	B	B	B
BrID10061	A03	90.428	-	A	-	A	A	B	B	B	A	B	A	B	B	B	B	B	A	B	H	B	B	H	B	B	-	B	A	B	-	B	B	B	A	B	B	A	-	B	B	A	B	B	B	B	B	B	B
BrID10063	A03	92.593	-	A	-	B	A	B	B	B	A	B	B	B	B	B	B	B	A	B	A	B	B	A	B	B	-	B	A	B	-	B	B	B	A	B	B	A	-	B	B	A	B	B	B	B	B	B	B
BrID10065	A03	94.805	-	A	-	B	A	B	B	B	A	B	B	B	B	B	B	B	A	B	A	B	B	A	B	B	-	B	A	B	-	B	B	B	A	B	B	A	-	B	B	A	B	B	B	B	B	B	B
BrID90434	A03	95.304	-	A	-	B	B	B	B	B	A	B	B	B	B	B	B	B	A	B	A	B	B	A	B	B	-	B	A	B	-	B	B	B	B	B	B	A	-	B	B	A	B	B	B	B	B	B	B
902992|9923244	A03	95.752	B	A	B	B	B	B	B	B	A	B	B	B	B	B	B	B	A	B	A	B	B	A	B	B	B	B	A	B	A	B	B	B	B	B	B	A	B	B	B	A	B	B	B	B	B	B	B
899229|9960877	A03	98.904	B	B	B	B	B	B	B	B	A	B	B	B	B	B	B	B	A	B	A	B	B	A	A	B	B	B	A	B	A	B	B	B	B	B	B	A	B	B	B	A	B	B	B	A	B	B	B
BrID10017	A03	99.953	-	B	-	B	A	B	A	B	A	A	B	B	B	B	B	B	A	B	A	B	B	A	A	B	-	B	A	B	-	B	B	B	B	B	B	A	-	B	B	A	B	B	B	A	B	B	B
BrID10011	A03	100.668	-	B	-	B	B	B	B	B	-	B	B	B	B	B	B	B	A	B	A	B	B	A	A	B	-	B	A	B	-	B	B	B	B	B	B	A	-	B	B	A	B	B	B	A	B	B	B
BrID90027	A03	100.946	-	B	-	B	B	B	B	B	A	B	B	B	B	B	B	B	A	B	A	B	B	A	A	B	-	B	A	B	-	B	B	B	B	B	B	A	-	B	B	A	B	B	B	A	B	B	B
905044|9901291	A03	101.022	B	B	B	B	B	B	B	B	A	B	B	B	B	B	B	B	A	B	A	B	B	A	A	B	B	B	A	B	A	B	B	B	B	B	B	A	B	B	B	A	B	B	B	A	B	B	B
BrID10009	A03	101.519	-	B	-	B	B	A	B	B	A	B	B	B	B	B	B	B	A	B	A	B	B	A	A	B	-	B	A	B	-	B	B	B	B	B	B	A	-	B	B	A	B	B	B	A	B	B	B
905085|9900294	A03	101.678	B	B	B	B	B	B	B	B	A	B	B	B	B	B	B	B	A	B	A	B	B	A	A	B	B	B	A	B	A	B	B	B	B	B	B	A	B	B	B	A	B	B	B	A	B	B	B
899062|9911548	A03	105.231	B	B	B	B	B	H	B	B	A	B	B	B	B	B	B	B	A	B	A	B	B	A	A	B	B	B	A	B	A	B	B	A	B	B	B	A	B	B	B	A	B	B	B	A	B	B	B
E3835M7	A03	106.123	B	B	B	B	B	B	B	B	A	B	B	B	B	B	B	B	A	B	A	B	B	A	A	B	B	B	A	B	A	B	B	A	B	B	B	A	B	B	B	A	B	B	B	A	B	B	B
E3835M6	A03	106.298	B	B	B	B	B	B	B	B	A	B	B	B	B	B	B	B	A	B	A	B	B	A	A	B	B	B	A	B	A	B	B	A	B	B	B	A	B	B	B	A	B	B	B	A	B	B	B
BrID90373	A03	110	-	B	-	B	B	A	B	B	A	B	B	B	B	B	B	B	A	B	A	B	B	A	B	B	-	A	A	B	-	B	B	A	B	B	B	A	-	B	B	A	B	B	B	A	B	B	B
900988|9961556	A03	110.88	B	B	B	B	B	-	B	B	A	B	B	B	B	B	B	B	A	B	-	-	B	A	B	B	B	A	A	B	A	B	B	A	B	-	B	A	B	B	B	A	B	B	B	A	B	B	-
BrID10999	A03	119.355	-	B	-	A	B	A	B	B	A	B	B	A	B	B	B	B	A	B	A	B	B	A	B	B	-	A	A	B	-	B	B	A	B	B	B	B	-	B	A	A	B	B	B	A	B	A	B
904814|9903023	A03	123.505	-	B	B	B	-	A	B	B	A	B	A	A	B	B	B	B	A	B	A	B	B	A	B	B	B	A	A	B	A	B	B	A	B	B	A	B	B	B	A	B	B	B	B	A	B	A	B
BrID11145	A03	123.637	-	B	-	B	B	A	B	B	A	B	A	A	B	B	B	B	A	B	A	B	B	A	B	B	-	A	A	B	-	B	B	A	B	B	A	B	-	B	A	B	B	B	B	A	B	A	B
BrID11141	A03	126.827	-	B	-	B	B	B	B	B	A	B	A	B	B	B	B	B	A	B	A	B	B	A	B	B	-	A	B	B	-	B	B	A	B	B	A	B	-	A	A	B	B	B	B	A	B	A	B
BrID11139	A03	127.531	-	B	-	B	B	B	B	B	A	B	A	B	B	B	B	B	A	B	A	B	B	A	A	B	-	A	B	B	-	B	B	A	B	B	A	B	-	A	A	B	B	B	B	A	B	A	B
BrID11135	A03	128.095	-	B	-	B	B	B	B	B	A	B	A	B	B	B	B	B	-	B	A	B	B	A	B	B	-	A	B	B	-	B	B	A	B	B	A	B	-	A	A	B	B	B	B	A	B	A	A
VtE	A03	128.523	H	B	B	B	B	B	B	B	A	B	A	B	B	B	B	B	A	B	H	B	B	A	B	B	B	A	B	B	A	B	B	-	B	B	A	B	A	A	A	B	B	B	-	A	B	A	B
BrID90099	A03	129.186	-	B	-	B	B	B	B	B	A	B	A	A	B	B	B	B	A	B	A	B	B	A	B	B	-	A	B	B	-	B	B	A	B	B	A	B	-	A	A	B	B	B	B	A	B	A	A
BrID101281	A03	129.784	-	B	-	-	B	B	B	B	A	B	A	A	B	B	B	B	-	B	-	B	B	-	B	B	-	A	B	B	-	B	B	A	B	B	A	B	-	A	A	B	B	-	B	A	B	A	A
BrID101283	A03	130.15	-	B	-	B	B	B	B	B	A	B	A	A	B	B	B	B	A	B	A	B	B	A	A	B	-	A	B	B	-	B	B	A	B	B	A	B	-	A	A	B	B	B	B	H	B	A	A
E3835M20	A03	131.688	B	B	B	B	B	B	B	B	A	B	A	A	B	B	B	B	A	B	A	B	B	A	B	B	B	A	B	B	A	B	B	A	B	B	A	B	A	A	A	B	B	B	B	A	B	A	A
E3416M19	A03	135.194	-	B	B	B	B	B	B	B	A	B	A	A	B	B	B	B	A	B	A	A	B	A	B	B	B	A	B	B	A	B	B	A	B	B	A	B	A	A	-	B	B	B	-	A	B	A	A
E3552M3	A03	147.455	A	A	A	A	-	B	B	B	A	A	A	-	A	B	B	B	A	B	A	B	B	A	B	B	-	A	A	B	A	B	B	A	B	B	A	B	A	A	A	B	B	B	A	A	-	A	A
BrID90059	A04	0	-	A	-	B	A	B	B	B	A	B	B	B	A	B	A	B	B	B	A	B	A	A	A	A	-	A	A	A	-	A	A	B	B	B	A	B	-	B	A	B	B	A	A	B	B	A	A
BrID10881	A04	0.38	-	A	-	B	A	B	B	B	A	-	B	B	A	B	A	B	B	B	A	B	A	A	A	A	-	A	A	A	-	A	A	B	B	B	A	B	-	B	A	B	B	A	A	B	B	A	A
BrID90073	A04	0.478	-	A	-	B	A	B	B	B	A	B	B	B	A	B	A	B	B	B	A	B	A	A	A	A	-	A	A	A	-	A	A	B	B	B	A	B	-	B	A	B	B	A	A	B	B	A	A
899241|9960908	A04	5.187	-	A	B	B	-	B	B	B	A	B	B	A	B	B	A	B	B	B	A	B	A	A	A	A	B	A	B	A	A	A	A	B	B	B	A	B	-	B	A	A	B	A	A	B	B	A	A
Na10D09-A4	A04	5.331	A	A	B	B	A	B	B	B	A	B	B	A	B	B	A	B	B	B	A	B	A	A	A	A	B	A	B	A	A	A	A	B	B	B	A	B	H	B	A	A	B	A	A	B	B	A	A
902855|9917260	A04	8.646	A	A	B	B	H	B	B	B	A	B	B	A	B	B	A	B	B	B	A	B	A	A	A	A	B	A	B	B	A	A	A	B	B	B	A	B	A	B	A	A	B	A	A	B	B	A	A
E4051M8	A04	9.404	A	A	B	B	A	B	B	B	A	B	B	A	B	B	A	B	B	-	A	-	A	A	A	A	B	A	-	B	A	A	A	B	B	B	A	B	B	B	A	A	-	-	-	B	B	A	A
E3850M5	A04	9.911	A	A	B	B	A	B	B	B	A	B	B	A	B	B	A	B	B	B	A	B	A	A	A	A	B	A	B	B	A	A	A	B	B	B	A	B	B	B	A	A	B	A	-	B	B	A	A
900794|9939865	A04	12.807	A	A	B	B	-	B	B	B	A	B	B	A	B	B	A	B	B	B	A	B	A	A	A	A	B	A	B	B	A	A	A	B	-	A	A	B	B	B	A	A	B	-	A	B	B	A	A
BrID101471	A04	14.069	-	A	-	B	A	B	B	B	A	B	B	A	B	B	A	A	B	B	A	B	A	A	B	A	-	A	B	B	-	A	A	B	A	A	A	B	-	B	-	A	B	A	A	B	B	A	A
BrID101473	A04	14.469	-	A	-	B	A	B	B	B	A	B	B	A	B	B	A	B	B	B	A	B	A	A	B	A	-	A	B	B	-	A	A	B	B	A	A	B	-	B	A	A	B	B	A	B	B	A	A
BrID101481	A04	16.338	-	B	-	B	A	B	B	B	A	B	B	A	B	B	B	B	B	B	A	B	A	A	B	A	-	A	B	B	-	A	A	B	A	A	A	B	-	B	A	-	B	H	A	B	B	A	A
902710|9929275	A04	17.109	A	B	B	B	-	B	B	B	A	B	B	A	B	B	B	B	B	B	A	B	A	A	A	A	B	A	B	B	A	A	A	B	A	A	A	B	B	B	A	A	B	-	A	B	B	A	A
BrID101483	A04	17.488	-	B	-	B	A	A	B	B	A	B	B	A	B	B	B	B	B	B	A	B	A	A	B	A	-	A	B	B	-	A	A	B	A	A	A	B	-	B	A	A	B	H	A	B	B	A	A
BrID101487	A04	17.71	-	B	-	B	A	A	B	B	A	B	B	A	B	B	B	B	B	B	A	B	A	A	B	A	-	A	B	B	-	A	A	B	A	A	A	B	-	B	A	A	B	H	A	B	B	A	A
BrID101489	A04	17.848	-	B	-	B	A	A	B	B	A	B	B	A	B	B	B	B	B	B	A	B	A	A	B	A	-	A	B	B	-	A	A	B	A	A	A	B	-	B	A	A	B	A	A	B	B	A	A
BrID101495	A04	18.986	-	B	-	B	A	A	B	B	A	B	B	A	B	B	B	B	B	B	A	B	A	A	B	A	-	A	B	B	-	A	A	B	A	A	A	B	-	B	A	A	B	A	A	B	B	A	A
BrID101451	A04	21.943	-	B	-	B	A	A	B	B	A	A	B	A	B	B	B	B	B	B	A	B	A	A	B	A	-	A	B	B	-	A	A	B	A	A	A	B	-	B	A	A	B	A	A	B	B	A	A
E3416M4	A04	22.843	A	B	B	B	A	A	B	B	A	A	B	A	B	B	B	B	B	B	A	B	A	A	A	A	B	A	B	B	A	A	A	B	A	A	A	B	B	B	A	A	B	A	-	B	B	A	A
BrID101425	A04	23.234	-	B	-	B	A	A	B	B	A	A	B	A	B	B	B	B	B	B	A	B	A	B	B	A	-	A	B	B	-	A	A	B	A	A	A	B	-	B	A	A	B	A	A	B	B	A	A
BrID101407	A04	23.619	-	B	-	B	A	A	B	B	A	A	B	A	B	B	B	B	B	B	A	B	A	B	B	A	-	A	B	B	-	A	A	B	A	A	A	B	-	B	A	A	B	A	A	B	B	A	A
E3556M2	A04	24.169	A	B	B	B	A	A	B	B	A	B	B	A	B	B	B	B	B	B	A	B	-	B	A	A	B	A	B	B	A	A	A	B	A	A	A	B	B	B	A	A	B	A	-	B	B	A	A
P2147M251	A04	24.403	A	B	B	B	A	A	B	B	A	A	B	A	B	B	B	B	B	B	A	B	A	B	A	A	B	A	B	B	A	A	A	B	A	A	A	B	B	B	A	A	B	A	A	B	B	A	A
BrID10639	A04	25.028	-	B	-	B	A	A	B	B	A	B	B	A	B	B	B	B	B	B	A	B	A	B	A	A	-	A	B	B	-	A	A	B	A	A	A	B	-	B	A	A	B	A	A	B	B	A	A
898788|9937676	A04	25.699	A	B	B	B	A	A	B	B	A	A	-	A	B	B	B	B	B	B	A	B	A	A	A	A	B	A	B	B	A	A	A	B	A	A	A	B	B	B	A	A	-	A	A	B	B	A	A
BrID11161	A04	26.246	-	B	-	B	A	A	B	B	A	A	B	A	B	B	B	B	B	B	A	B	A	A	A	A	-	A	B	B	-	A	A	B	A	A	A	B	-	B	A	A	B	A	A	B	B	A	A
BrID11159	A04	28.031	-	B	-	B	A	A	B	B	A	A	B	A	B	B	B	-	B	B	B	B	A	A	B	A	-	A	B	B	-	A	A	B	A	A	A	B	-	A	A	A	B	A	B	B	B	A	A
BrID11157	A04	28.128	-	B	-	B	A	A	B	B	A	A	B	A	B	B	B	B	B	B	B	B	A	A	B	A	-	A	B	B	-	A	A	B	A	A	A	B	-	A	A	A	B	A	B	B	B	A	A
BrID11439	A04	29.025	-	A	-	B	A	A	B	B	A	A	B	A	B	B	B	B	B	B	B	B	A	B	A	A	-	A	B	B	-	A	A	B	B	B	A	B	-	A	A	A	B	A	B	B	B	A	A
901002|9923573	A04	29.637	A	B	B	B	-	A	B	B	A	A	B	A	B	B	B	B	B	B	B	B	A	A	A	A	B	A	B	B	A	A	A	B	A	A	A	B	B	A	A	A	B	A	B	B	B	A	A
BrID10747	A04	30.709	-	A	-	B	A	A	B	B	A	-	B	A	B	B	B	B	H	B	B	B	A	B	A	A	-	A	B	B	-	A	A	B	B	A	A	B	-	-	A	A	B	A	B	B	B	A	A
E3732M8	A04	36.046	A	A	B	B	A	B	A	B	A	A	B	A	B	B	B	B	A	B	B	B	A	B	A	A	B	A	B	B	A	A	A	B	B	A	A	B	B	A	A	A	B	B	B	B	B	A	B
BrID90295	A04	47.015	-	B	-	B	A	B	B	B	B	A	B	A	B	B	A	B	A	B	B	A	B	A	A	A	-	A	A	B	-	A	A	B	B	A	A	B	-	A	A	A	B	B	A	B	B	A	B
905496|9898945	A04	48.93	A	B	B	B	H	B	B	B	B	A	B	A	B	B	A	B	A	B	B	A	B	A	A	A	B	A	A	B	A	A	A	B	B	A	A	B	B	A	A	A	B	B	A	B	B	A	B
E3856M3	A04	56.467	A	B	B	A	A	B	A	B	B	A	B	A	B	B	A	B	A	B	B	A	B	A	A	A	B	A	A	A	A	A	A	B	B	A	A	B	B	A	A	A	B	B	-	B	B	A	B
E3850M12	A04	61.635	B	B	B	A	A	B	A	A	B	A	B	B	B	B	B	B	A	B	A	A	-	A	B	A	A	A	B	A	A	A	A	A	B	A	B	B	B	A	A	B	B	B	-	A	A	A	B
BrID10875	A04	68.309	-	-	-	A	A	B	A	A	B	-	B	B	B	B	B	B	A	B	A	A	A	A	B	A	-	A	B	A	-	A	A	A	B	A	-	B	-	B	A	B	B	B	B	B	A	B	B
BrID11453	A04	75.209	-	B	-	A	A	B	A	A	H	A	B	B	B	B	B	A	A	B	A	A	B	A	A	A	-	A	B	A	-	A	A	A	B	A	A	B	-	A	A	B	B	B	B	B	B	B	B
E3851M10	A04	78.285	B	B	B	A	A	B	A	A	B	B	B	B	B	B	B	A	A	B	A	A	B	A	A	A	B	A	B	A	A	A	A	A	B	A	A	B	B	A	A	B	B	B	A	B	B	B	B
E3851M9	A04	80.242	B	B	B	-	A	B	A	A	A	B	B	B	B	B	B	A	A	B	A	A	B	A	A	A	B	A	B	A	A	A	A	A	B	A	A	B	B	A	A	B	B	B	B	B	B	B	B
BrID10931	A04	83.919	-	B	-	A	A	B	A	A	H	B	B	B	B	B	B	A	A	B	A	A	B	A	A	A	-	A	B	A	-	A	A	A	B	A	A	B	-	A	A	B	B	B	B	B	B	B	B
BrID11033	A04	84.437	-	B	-	A	A	B	A	A	H	B	B	B	B	B	B	A	A	B	A	A	B	A	A	A	-	A	B	A	-	A	A	A	B	A	A	B	-	A	A	B	B	B	B	B	B	B	B
BrID11911	A04	86.904	-	B	-	A	A	B	A	A	H	B	B	B	B	B	B	B	A	B	A	A	B	A	A	A	-	A	B	A	-	A	A	B	B	A	A	B	-	A	A	A	B	B	B	B	B	A	B
BrID10123	A05	0	-	B	-	B	A	B	B	A	B	B	A	B	B	B	B	B	B	A	B	B	B	B	B	B	-	A	B	B	-	B	A	B	A	B	A	A	-	B	A	A	B	B	B	A	B	B	B
BrID11623	A05	1.581	-	B	-	B	A	B	B	A	B	B	A	B	B	B	B	B	B	A	B	B	B	B	B	B	-	A	B	B	-	B	A	B	A	A	A	A	-	B	A	A	B	B	B	A	B	B	B
BrID10507	A05	3.276	-	B	-	B	A	B	B	A	B	A	A	B	B	B	B	B	B	A	B	B	B	B	B	B	-	A	B	B	-	-	A	B	A	A	A	A	-	-	A	A	B	B	B	A	B	B	B
901705|9920089	A05	6.998	A	B	A	B	A	B	B	B	B	A	A	B	B	B	B	B	B	A	B	B	B	B	B	B	B	A	B	B	B	B	A	B	A	A	A	A	B	B	A	A	B	B	A	B	B	B	B
BrID11627	A05	6.998	-	B	-	B	A	B	B	B	B	A	A	B	B	B	B	B	B	A	B	B	B	B	B	B	-	A	B	B	-	B	A	B	A	A	A	A	-	B	A	A	B	B	A	B	B	B	B
BrID11629	A05	8.175	-	B	-	B	A	B	B	B	B	A	A	B	B	B	B	B	B	A	B	B	B	B	A	B	-	A	B	B	-	B	A	B	A	A	A	A	-	B	A	A	B	B	A	B	B	B	B
905222|9900709	A05	8.726	A	B	A	B	-	B	B	B	B	A	B	B	B	B	B	B	B	A	B	B	B	B	B	B	B	A	B	B	B	B	A	B	A	A	A	A	B	-	A	A	B	B	A	B	B	B	B
P2348M112	A05	14.577	-	B	A	B	B	B	B	B	B	A	B	B	B	B	A	B	B	A	B	B	B	B	B	B	B	A	B	B	B	B	A	A	A	A	A	A	B	A	A	A	B	B	A	A	B	B	B
E3416M6	A05	17.853	A	B	A	B	B	B	B	B	B	A	B	B	B	B	A	B	B	A	B	A	B	B	B	B	B	A	B	B	B	B	A	A	A	A	A	A	B	A	A	A	B	B	-	B	B	B	B
BrID10135	A05	33.198	-	B	-	B	A	A	A	-	-	B	B	B	B	B	B	B	B	A	A	B	B	B	B	A	-	A	B	A	-	B	A	A	B	A	B	B	-	-	A	B	B	B	A	B	A	B	A
902420|9939979	A05	34.647	A	A	A	A	A	A	A	A	A	A	A	A	A	A	A	A	A	A	A	A	A	A	A	A	A	A	A	A	A	A	A	A	A	A	A	A	A	A	A	A	A	A	A	A	A	A	A
904315|9905134	A05	35.745	B	B	A	B	B	A	A	B	A	B	B	B	B	B	B	B	B	A	A	B	B	B	B	A	A	-	B	A	B	B	A	A	B	B	B	B	A	B	A	B	B	B	A	B	A	B	A
BrID11639	A05	37.652	-	B	-	B	B	A	B	B	A	B	B	A	B	B	B	B	B	A	A	B	B	B	B	A	-	A	B	A	-	B	A	A	B	B	A	B	-	B	A	B	B	B	A	B	A	B	A
905458|9910062	A05	43.443	B	H	A	B	B	A	B	B	A	A	B	A	B	A	B	B	B	B	A	B	B	B	B	A	A	A	B	A	A	A	A	A	B	B	A	B	A	B	A	B	B	B	A	A	A	B	A
BrID11641	A05	48.325	-	B	-	A	B	B	B	B	-	A	B	A	B	A	A	B	B	B	A	B	B	A	B	A	-	A	B	A	-	A	A	A	B	-	A	B	-	B	A	B	B	-	A	A	B	B	A
E3749M2	A05	51.864	B	-	A	A	B	B	B	B	B	A	B	A	B	A	A	B	B	B	A	B	-	B	B	A	A	A	-	A	A	A	A	A	B	A	A	B	B	B	A	B	B	A	A	A	B	B	A
E3556M4	A05	53.98	B	B	A	A	B	A	-	B	A	A	B	A	B	A	A	B	B	B	A	-	B	A	B	A	A	A	A	A	A	A	A	A	B	A	A	B	A	-	A	B	B	B	-	A	-	B	A
E3416M26	A05	54.346	-	B	A	A	B	B	B	B	A	A	B	A	B	A	A	B	B	B	A	B	B	B	B	A	A	A	A	A	A	A	A	A	B	A	A	B	B	B	A	B	B	B	-	A	B	-	-
BrID10841	A05	55.705	-	B	-	A	B	B	B	B	B	-	B	A	B	A	A	B	B	B	A	B	B	B	B	A	-	A	A	A	-	A	A	A	B	A	A	B	-	B	A	B	B	B	A	A	B	B	A
BrID101069	A05	55.927	-	B	-	A	B	B	B	B	B	A	B	A	B	A	A	B	B	B	A	B	B	B	B	A	-	A	A	A	-	A	A	A	B	A	A	B	-	B	A	B	B	B	A	A	B	B	A
904714|9903794	A05	56.274	B	B	A	A	B	B	B	B	-	A	B	A	B	A	A	B	B	B	A	B	B	B	B	A	A	A	A	A	A	A	A	A	B	A	A	B	B	B	A	B	B	B	A	A	B	B	A
BrID10737	A05	56.494	-	B	-	A	B	B	B	B	B	A	B	A	B	A	B	B	B	B	A	B	B	B	B	A	-	A	A	A	-	A	A	A	B	A	A	B	-	B	A	B	B	B	A	A	B	B	A
BrID101537	A05	56.838	-	B	-	A	B	B	B	B	B	A	B	A	B	A	A	B	B	B	A	B	B	B	B	A	-	A	A	A	-	A	A	A	B	A	A	B	-	B	A	B	B	B	A	A	B	B	A
BrID10749	A05	56.846	-	B	-	A	B	B	B	B	B	A	B	A	B	A	A	B	B	B	A	B	B	B	B	A	-	A	A	A	-	A	A	A	B	A	A	B	-	B	A	B	B	B	A	A	B	B	A
BrID101277	A05	56.848	-	B	-	A	B	B	B	B	B	A	B	A	B	A	A	B	B	B	A	B	B	B	B	A	-	A	A	A	-	A	A	A	B	A	A	B	-	B	A	B	B	B	A	A	B	-	A
BrID10261	A05	56.849	-	B	-	A	B	B	B	B	B	-	B	A	B	A	A	B	B	B	A	B	B	B	B	A	-	A	A	A	-	A	A	A	B	A	A	B	-	B	A	B	B	B	A	A	B	B	A
BrID101539	A05	56.855	-	B	-	A	B	B	B	B	B	A	B	A	B	A	A	B	B	B	A	B	B	B	B	A	-	A	A	A	-	A	A	A	B	A	A	B	-	B	A	B	B	B	A	A	B	B	A
BrID90355	A05	56.93	-	B	-	A	B	B	B	B	B	A	B	A	B	A	A	B	B	B	A	B	B	B	A	A	-	A	A	A	-	A	A	A	B	A	A	B	-	B	A	B	B	B	A	A	B	B	A
BrID101057	A05	56.955	-	B	-	A	B	B	B	B	B	A	B	A	B	A	A	B	B	B	A	B	B	B	B	A	-	A	A	A	-	A	A	A	B	A	A	B	-	B	A	B	B	B	A	A	B	B	A
904307|9918173	A05	57.169	B	B	A	A	B	B	B	B	-	A	B	A	B	A	A	B	B	B	A	B	B	B	B	A	A	A	A	A	A	A	A	A	B	A	A	B	B	B	A	B	B	B	A	A	B	B	A
BrID101567	A05	57.328	-	B	-	A	B	B	B	B	H	A	B	A	B	A	A	B	B	B	A	B	B	B	B	A	-	A	A	A	-	A	A	A	B	A	A	B	-	B	A	B	B	B	A	A	B	B	A
BrID90057	A05	57.928	-	B	-	A	B	B	B	B	B	A	B	A	B	A	B	B	B	B	A	B	B	B	B	A	-	A	A	A	-	A	A	A	B	A	A	B	-	B	A	B	B	B	A	A	B	B	A
902084|9925496	A05	58.492	B	B	A	A	B	B	B	B	H	A	B	A	B	A	B	B	B	B	A	B	B	B	B	A	A	A	A	A	A	A	A	A	B	A	A	B	H	B	A	B	B	B	A	A	B	B	A
BrID10885	A05	58.919	-	B	-	A	B	B	B	B	B	A	B	A	B	A	A	B	B	B	A	B	B	B	B	A	-	A	A	A	-	A	A	A	B	A	A	B	-	-	A	B	B	B	A	A	B	B	A
BrID11169	A05	60.754	-	B	-	A	B	B	B	B	B	A	B	A	B	A	A	B	B	B	A	B	B	B	B	A	-	A	B	A	-	A	A	A	B	A	A	B	-	B	A	B	B	B	A	A	B	B	A
E3850M7	A05	63.613	B	B	A	B	B	B	B	B	A	A	B	A	B	A	B	B	B	B	A	B	-	B	B	A	A	A	A	A	B	A	A	A	B	A	A	B	A	B	A	A	B	B	-	A	B	B	A
E3850M9	A05	63.978	B	B	A	B	B	B	B	B	A	A	B	A	B	A	B	B	B	B	A	B	B	B	B	A	A	A	A	A	B	A	A	A	B	A	A	B	A	B	A	A	B	B	-	A	B	B	A
BrID11753	A05	64.313	-	B	-	B	B	B	B	B	A	A	B	A	B	A	B	B	B	B	A	B	B	B	B	-	-	A	A	A	-	A	A	A	B	A	A	B	-	B	A	A	B	B	A	A	B	B	A
BrID11751	A05	65.3	-	B	-	B	B	B	A	B	A	A	B	A	B	A	B	B	B	B	A	B	B	B	B	A	-	A	A	A	-	A	A	A	B	A	A	B	-	B	A	A	B	B	A	A	B	B	A
E3835M5	A05	73.409	B	B	A	B	B	B	B	A	B	A	B	A	B	A	B	B	B	B	A	B	B	B	B	B	A	B	A	A	B	A	B	A	B	A	A	B	A	B	A	A	B	B	A	B	B	B	A
899253|9960699	A05	74.92	B	B	A	B	B	B	B	A	B	A	B	A	B	A	B	B	B	B	A	B	B	B	B	B	A	B	A	A	B	A	B	A	B	A	A	B	A	B	A	A	B	B	A	B	B	B	A
BrID101017	A05	79.864	-	B	-	B	B	B	B	A	B	A	B	A	B	A	B	B	B	B	A	B	B	A	B	B	-	B	A	A	-	A	B	A	B	A	A	B	-	B	A	A	B	B	A	B	B	B	A
BrID10787	A05	85.906	-	B	-	B	B	B	B	A	B	B	B	A	B	A	A	B	B	B	A	B	B	A	B	B	-	B	A	A	-	B	B	A	B	A	A	B	-	B	A	A	B	B	A	B	B	B	A
BrID11327	A05	92.057	-	B	-	B	A	B	B	A	B	B	B	A	B	A	A	B	B	B	A	B	B	A	A	B	-	B	A	B	-	B	B	A	A	A	A	B	-	B	A	A	B	B	A	B	B	A	A
BrID11325	A05	97.298	-	B	-	B	A	B	B	A	B	B	A	A	B	B	A	B	A	B	B	B	B	B	A	B	-	B	A	B	-	A	B	A	A	A	A	B	-	B	A	A	B	B	A	B	B	A	A
BrID11323	A05	100.701	-	B	-	A	A	B	B	A	B	B	A	A	B	B	A	B	A	B	B	B	B	B	A	B	-	B	A	B	-	A	B	A	A	A	A	B	-	B	A	A	B	B	A	B	B	A	B
BrID11321	A05	101.416	-	B	-	A	A	B	B	A	B	B	A	A	B	B	B	B	A	B	B	B	B	B	A	B	-	B	A	B	-	A	B	A	A	A	A	B	-	B	A	A	-	B	A	B	B	A	B
BrID10715	A05	101.987	-	B	-	A	A	B	B	A	B	B	A	A	B	B	B	B	A	B	B	B	B	B	A	B	-	A	A	B	-	A	B	A	A	A	A	B	-	B	A	A	B	B	A	B	B	A	B
BrID90289	A05	102.334	-	B	-	A	A	B	B	A	B	B	A	A	B	B	B	B	A	B	B	B	B	B	A	B	-	A	A	B	-	A	B	A	A	A	A	B	-	B	A	A	B	B	A	B	B	A	B
BrID10859	A05	107.663	-	B	-	A	A	B	B	A	B	B	A	A	B	B	B	B	A	A	B	A	B	B	B	B	-	A	B	B	-	A	B	A	A	A	A	A	-	B	A	A	B	B	A	B	B	-	B
BrID101243	A05	118.217	-	B	-	B	A	A	B	A	B	A	A	B	B	B	A	B	A	A	B	A	B	B	B	B	-	A	B	A	-	A	A	A	B	A	A	A	-	B	A	A	B	B	A	B	B	A	B
BrID101215	A05	119.721	-	B	-	B	A	A	B	A	B	A	A	B	-	B	A	B	A	A	A	A	B	B	B	B	-	A	B	A	-	A	A	A	B	A	A	A	-	B	A	A	B	A	A	B	B	A	B
BrID101173	A05	133.695	-	A	-	A	A	A	A	A	A	A	A	A	A	A	A	A	A	A	A	A	A	A	A	A	-	A	A	A	-	A	A	A	A	A	A	A	-	A	A	A	A	A	A	A	A	A	A
BrID10997	A06	0	-	B	-	A	A	B	A	B	A	A	B	A	B	B	B	A	B	B	B	B	B	A	A	A	-	A	B	A	-	A	A	A	B	A	B	B	-	A	B	B	B	A	B	A	A	B	B
BrID11477	A06	0.865	-	B	-	A	A	B	A	B	A	A	B	A	B	B	B	A	B	B	B	B	B	A	B	A	-	A	B	A	-	A	A	A	B	A	B	B	-	A	B	B	B	A	B	B	A	B	B
BrID11189	A06	1.167	-	B	-	A	A	B	A	B	A	A	B	A	B	B	B	A	B	B	B	B	B	A	B	A	-	A	B	A	-	A	A	A	B	A	B	B	-	A	B	B	B	A	B	B	A	B	B
BrID11187	A06	1.617	-	B	-	A	A	B	A	B	A	A	B	A	B	B	B	A	B	B	B	B	B	A	B	A	-	A	B	A	-	A	A	A	B	A	B	B	-	A	B	B	B	A	B	B	A	B	B
BrID10863	A06	5.409	-	B	-	A	B	B	A	B	A	A	B	A	B	B	A	A	B	B	B	B	B	A	A	A	-	A	A	A	-	A	A	A	B	A	B	B	-	A	B	A	B	A	B	A	A	B	B
BrID11501	A06	5.894	-	B	-	A	B	B	A	B	A	A	B	A	B	B	A	A	B	B	B	B	B	A	B	A	-	A	A	A	-	A	A	A	B	A	B	B	-	A	B	A	B	A	B	A	A	B	B
BrID11183	A06	8.204	-	B	-	A	B	B	A	B	A	A	B	H	B	B	A	A	B	B	B	B	B	A	B	A	-	A	A	A	-	A	A	A	B	A	B	B	-	A	B	A	B	A	B	B	A	B	B
BrID10835	A06	9.157	-	B	-	A	B	B	A	B	A	A	B	A	B	B	A	A	B	B	B	B	B	A	A	A	-	A	A	A	-	A	A	A	B	A	B	B	-	A	B	A	B	A	B	A	A	B	B
BrID11181	A06	9.658	-	B	-	A	B	B	A	B	A	A	B	A	B	B	A	A	B	B	B	B	B	A	B	A	-	A	A	A	-	A	A	A	B	A	B	B	-	A	B	A	B	A	B	A	A	H	B
BrID111045	A06	27.348	-	A	-	A	A	A	A	A	A	A	A	A	A	A	A	A	A	A	A	A	A	A	A	A	-	A	A	A	-	A	A	A	A	A	A	A	-	A	A	A	A	A	A	A	A	A	A
905831|9898188	A06	36.984	A	A	A	A	A	A	A	A	A	A	A	A	A	A	A	A	A	A	A	A	A	A	A	A	A	A	A	A	A	A	A	A	A	A	A	A	A	A	A	A	A	A	A	A	A	A	A
BrID11499	A06	37.581	-	A	-	A	A	A	A	A	A	A	A	A	A	A	A	A	A	A	A	A	A	A	A	A	-	A	A	A	-	A	A	A	A	A	A	A	-	A	A	A	A	A	A	A	A	A	A
BrID10911	A06	39.297	-	A	-	A	A	A	A	A	A	A	A	A	A	A	A	A	A	A	A	A	A	A	A	A	-	A	A	A	-	A	A	A	A	A	A	A	-	A	A	A	A	A	A	A	A	A	A
BrID111041	A06	41.465	-	B	-	B	A	B	A	B	A	A	B	B	A	B	A	B	B	B	A	B	A	A	A	A	-	A	B	B	-	B	A	B	A	A	B	B	-	A	B	B	A	A	B	A	A	A	B
E3732M6	A06	44.849	A	A	A	A	A	B	-	A	-	-	A	-	-	-	-	-	-	-	A	-	A	-	A	A	A	A	A	A	-	-	A	A	A	A	A	A	A	A	B	B	-	A	A	-	A	A	A
BrID111037	A06	47.883	-	B	-	B	A	B	A	B	B	H	A	B	A	B	A	B	B	B	A	B	A	B	B	A	-	A	B	B	-	B	A	B	B	A	B	B	-	A	B	B	A	A	B	A	A	A	A
900744|9938076	A06	51.852	A	B	A	B	A	B	A	B	B	A	A	B	A	B	A	A	B	B	A	B	B	B	-	A	A	A	B	B	A	B	A	B	B	A	B	B	A	A	B	B	A	A	B	A	A	A	A
BrID101163	A06	57.524	-	B	-	B	B	B	A	B	B	A	A	A	A	B	A	A	B	B	A	B	B	B	B	A	-	A	B	B	-	B	A	B	B	A	B	B	-	A	B	B	A	A	B	A	A	A	A
BrID101153	A06	60.242	-	B	-	B	B	B	B	B	B	B	A	A	A	B	A	A	B	B	H	B	B	B	B	A	-	A	B	B	-	B	A	B	B	A	B	B	-	A	B	B	A	A	B	A	A	A	A
900052|9939634	A06	60.732	-	B	B	B	-	B	B	B	B	B	-	A	-	B	-	-	B	B	-	B	B	B	B	A	A	-	B	B	B	B	-	B	B	-	B	B	B	A	B	B	A	A	B	A	-	-	A
BrID10649	A06	61.94	-	B	-	B	B	B	B	B	B	B	A	A	A	B	A	A	A	B	H	B	B	B	B	A	-	A	B	B	-	B	A	B	B	A	B	B	-	A	B	B	A	A	B	A	A	A	A
BrID90095	A06	63.865	-	B	-	B	B	B	B	B	B	A	A	A	A	B	A	A	A	B	H	B	B	B	B	A	-	A	B	B	-	B	A	A	B	A	B	B	-	B	B	B	A	A	B	A	A	A	A
898943|9924960	A06	64.223	A	B	B	B	-	B	B	B	B	A	A	A	A	B	A	A	A	B	-	B	B	B	B	A	B	A	B	B	B	B	A	A	B	A	B	B	B	B	B	B	A	A	B	A	A	A	A
BrID10381	A06	66.032	-	B	-	B	B	B	B	B	B	B	A	A	A	B	A	A	A	B	A	B	B	B	B	A	-	A	B	B	-	B	A	B	B	A	B	B	-	B	B	B	A	A	B	B	A	A	A
BrID101107	A06	66.683	-	A	-	-	-	B	B	B	B	-	A	A	A	B	A	A	-	B	A	B	B	B	B	A	-	A	B	B	-	B	A	B	B	A	B	B	-	A	B	B	A	-	B	-	-	A	A
BrID11199	A06	67.163	-	B	-	B	B	B	B	B	B	B	A	A	A	B	A	A	A	B	A	B	B	B	B	A	-	A	B	B	-	B	A	B	B	A	B	B	-	B	B	B	B	A	B	B	A	A	A
BrID11015	A06	67.246	-	B	-	B	B	B	B	B	B	B	A	A	A	B	A	A	A	B	A	B	B	B	B	A	-	A	B	B	-	B	A	B	B	A	B	B	-	B	B	B	A	A	B	B	A	A	A
905950|9891649	A06	67.465	A	B	A	B	-	B	B	B	B	B	A	A	A	B	A	A	A	B	A	B	B	B	B	A	B	A	B	B	B	B	A	B	B	A	B	B	B	B	B	B	A	A	B	B	A	A	A
902280|9923784	A06	67.475	A	B	A	B	-	B	B	B	B	B	A	A	A	B	A	A	A	B	A	B	B	B	B	A	B	A	B	B	B	B	A	B	B	A	B	B	B	B	B	B	A	A	B	B	A	A	A
BrID101035	A06	67.651	-	B	-	B	B	B	B	B	B	B	A	A	A	B	A	A	A	B	A	B	B	B	B	A	-	A	B	B	-	B	A	B	B	A	B	B	-	B	B	B	A	A	B	B	A	A	A
BrID101289	A06	68.054	-	B	-	B	B	B	B	B	B	B	A	A	A	B	A	A	A	B	A	B	B	B	A	A	-	A	B	B	-	B	A	B	B	A	B	B	-	B	B	B	A	A	B	B	A	A	A
BrID90007	A06	68.059	-	B	-	B	B	B	B	B	B	B	A	A	A	B	A	A	A	B	A	B	B	B	A	A	-	A	B	B	-	B	A	B	B	A	B	B	-	B	B	B	A	A	B	B	A	A	A
E3851M3	A06	68.474	A	B	A	B	B	B	B	B	B	B	A	A	A	B	A	A	A	B	A	B	B	B	B	A	B	A	B	B	B	B	A	B	B	A	B	B	B	B	B	B	A	A	B	B	A	A	A
P2348M102	A06	68.713	A	B	A	B	B	B	B	B	B	B	A	A	A	B	A	A	A	B	A	B	B	B	B	A	B	A	B	B	B	B	A	B	B	A	B	B	B	B	B	B	A	A	-	B	A	A	A
E3851M17	A06	69.028	A	B	A	B	B	B	B	B	B	B	A	A	A	B	A	A	A	B	A	B	B	B	B	A	B	A	B	B	B	B	A	B	B	A	B	B	B	B	B	B	A	A	B	B	A	A	A
E3851M8	A06	69.699	A	B	A	B	B	B	B	B	B	B	A	A	A	B	A	A	A	B	A	B	B	B	B	A	B	A	B	B	B	B	A	B	B	A	B	B	B	B	B	B	A	A	B	B	A	A	A
BrID90309	A06	72.633	-	B	-	B	B	B	B	B	B	B	A	A	A	B	A	A	A	B	A	B	B	B	B	A	-	A	B	B	-	B	A	B	B	A	B	B	-	B	B	B	B	A	B	A	A	A	A
BrID11203	A06	73.229	-	B	-	B	B	B	B	B	B	B	A	A	A	B	A	A	A	B	A	B	B	B	B	A	-	H	B	B	-	B	A	B	B	A	B	B	-	B	B	B	B	A	B	A	A	A	A
902204|9940666	A06	73.744	A	B	A	B	-	-	B	-	-	B	A	A	A	B	-	A	A	B	A	B	-	B	-	A	A	H	B	-	-	-	A	B	B	A	B	-	A	B	B	B	B	A	-	A	A	A	A
BrID11205	A06	74.859	-	B	-	B	B	B	B	B	B	B	A	A	A	B	A	A	A	B	A	B	B	B	B	A	-	H	B	B	-	B	A	H	B	A	B	B	-	B	B	B	B	A	B	A	A	A	A
904780|9915179	A06	75.974	A	B	A	B	A	B	B	B	B	B	A	A	A	B	A	A	A	B	A	B	B	B	B	A	A	-	B	B	A	B	A	A	B	A	B	B	A	B	B	B	B	A	B	A	A	A	A
BrID11467	A06	76.878	-	B	-	B	A	B	B	B	B	B	A	A	A	B	A	A	A	B	A	B	B	B	B	A	-	H	B	B	-	B	A	A	B	A	B	B	-	B	B	B	B	A	B	A	A	A	A
BrID11013	A06	77.319	-	B	-	B	A	B	B	B	B	B	A	A	A	B	A	A	A	B	A	B	B	B	B	A	-	H	B	B	-	B	A	A	B	A	B	B	-	B	B	B	B	A	B	A	A	A	A
Na12H07-A6	A06	78.292	A	B	A	B	A	B	B	B	B	B	A	A	A	B	A	A	A	B	A	B	B	B	B	A	A	H	B	B	A	B	A	A	B	A	B	B	A	B	B	B	B	A	B	A	A	A	A
BrID11207	A06	80.634	-	B	-	B	A	B	B	B	B	B	A	A	A	B	A	A	B	B	A	B	B	B	A	B	-	B	B	B	-	B	A	A	B	A	B	B	-	B	B	B	B	-	B	A	A	A	A
904231|9917340	A06	85.788	A	B	A	-	A	-	B	B	B	B	A	A	A	B	A	A	B	B	A	B	B	B	B	A	A	B	B	B	A	B	A	B	B	A	B	B	B	A	B	B	B	A	A	A	A	A	A
902942|9916766	A06	87.589	A	B	A	H	A	B	B	B	B	A	A	A	A	B	A	A	B	B	A	B	B	B	B	A	A	B	B	A	A	B	A	B	B	A	B	B	B	A	B	B	B	A	A	A	A	A	A
899816|9963721	A06	89.336	A	-	A	B	A	B	B	A	B	B	A	A	A	B	A	A	B	B	A	B	B	B	B	A	A	B	B	A	A	B	A	B	B	A	B	B	B	A	B	B	B	A	-	-	A	A	A
BrID11209	A06	93.916	-	B	-	B	A	B	B	A	B	B	A	A	A	B	A	A	B	B	A	B	A	B	B	B	-	A	B	A	-	B	A	B	B	A	B	A	-	A	B	B	B	A	A	A	B	A	A
899015|9918455	A06	94.238	A	B	A	B	A	B	B	A	B	B	A	A	A	B	A	A	B	B	A	B	A	B	B	B	A	A	B	A	A	B	A	B	B	A	B	A	B	A	B	B	B	A	A	A	B	A	A
BrID11487	A06	99.222	-	B	-	B	B	B	B	A	B	B	A	A	A	B	A	A	B	B	A	B	B	A	B	B	-	A	B	A	-	B	A	B	B	A	B	A	-	A	B	B	B	A	A	A	B	B	A
899208|9961195	A06	100.53	A	B	A	B	B	B	B	A	B	B	-	A	A	B	A	A	B	B	A	B	B	A	B	B	-	A	B	A	A	B	A	B	B	A	B	A	B	A	B	B	B	A	A	A	B	B	A
BrID11217	A06	102.808	-	A	-	B	B	B	B	A	B	B	A	A	A	B	A	A	B	B	B	B	B	A	B	A	-	A	B	A	-	B	A	A	B	A	B	A	-	A	B	B	B	A	A	A	B	B	A
BrID11489	A06	111.991	-	B	-	B	B	B	B	A	A	B	A	A	A	B	A	A	B	B	B	B	B	B	A	B	-	A	B	A	-	B	A	A	B	A	B	A	-	A	B	B	B	B	A	A	B	B	A
BrID11495	A06	118.556	-	B	-	B	B	B	B	A	A	B	A	A	A	B	A	B	B	B	B	B	B	A	B	B	-	A	B	A	-	B	H	A	B	A	B	A	-	A	B	B	A	B	A	A	B	B	B
BrID11493	A06	131.984	-	B	-	B	B	B	A	A	A	A	A	A	A	B	B	-	B	B	B	B	B	A	B	B	-	A	B	A	-	B	B	A	B	A	A	A	-	A	B	B	A	B	A	B	B	B	B
BrID11225	A06	135.156	-	B	-	B	B	A	A	A	A	A	A	A	A	B	B	B	B	B	B	B	B	A	A	B	-	A	B	A	-	B	B	A	B	A	A	A	-	A	B	A	A	B	A	B	B	B	B
BrID90351	A06	135.4	-	B	-	B	B	A	A	A	A	A	A	A	A	B	B	B	B	B	B	B	B	A	B	B	-	A	B	A	-	B	B	A	B	A	A	A	-	A	B	A	A	B	A	B	B	B	B
BrID11223	A06	136.81	-	B	-	B	B	A	A	A	A	A	A	A	A	B	B	B	B	B	B	B	B	A	B	B	-	A	B	A	-	B	B	A	B	A	A	A	-	A	B	A	A	B	A	B	B	B	B
BrID11491	A06	137.054	-	B	-	B	B	A	A	A	A	A	A	A	A	B	B	B	B	B	B	B	B	A	B	B	-	A	B	A	-	B	B	A	B	A	A	A	-	A	B	B	A	B	A	B	B	B	B
BrID101139	A07	0	-	A	-	A	A	A	H	A	A	A	B	A	A	A	A	A	A	B	A	A	B	H	B	B	-	A	A	A	-	A	A	B	A	A	B	B	-	B	A	A	-	A	A	-	A	B	B
903607|9917837	A07	1.3	B	A	A	A	-	A	H	A	A	A	B	A	A	A	A	A	A	B	A	A	B	H	B	B	B	A	A	A	B	A	A	B	A	A	B	B	A	B	A	A	A	A	A	A	A	B	B
E3835M2	A07	3.564	B	A	A	A	A	A	A	B	A	A	B	A	A	A	A	A	-	B	B	-	B	A	A	B	-	A	A	-	B	A	A	B	-	-	B	B	A	B	-	-	A	-	A	-	-	B	A
BrID10069	A07	5.34	-	A	-	A	A	A	A	B	A	A	B	A	A	A	A	A	A	A	A	A	B	B	A	B	-	A	A	A	-	A	A	B	A	A	B	B	-	B	A	B	A	A	A	A	-	B	A
BrID10869	A07	6.481	-	A	-	A	A	A	A	B	A	A	B	A	A	A	A	A	A	A	A	A	B	B	A	B	-	A	A	A	-	A	A	B	A	A	B	B	-	B	A	A	A	A	A	A	A	B	A
E3416M3	A07	9.866	B	A	A	A	A	A	A	B	A	A	B	A	A	A	A	A	A	A	-	-	-	A	A	B	A	A	-	A	B	A	A	B	A	A	B	B	A	B	A	A	A	A	-	A	A	B	A
900811|9943154	A07	10.713	B	A	A	A	-	A	A	B	A	A	B	A	A	A	A	A	A	A	A	A	A	A	A	B	A	A	A	A	B	A	A	B	A	A	B	B	A	B	A	-	A	A	A	A	A	B	A
BrID11023	A07	11.18	-	A	-	A	A	A	A	B	A	A	B	A	A	A	A	A	A	A	A	A	A	A	B	B	-	A	A	A	-	A	A	B	A	A	B	B	-	B	A	A	A	A	A	A	A	B	A
BrID10721	A07	13.18	-	A	-	A	A	A	A	B	A	A	B	A	A	A	A	A	A	A	A	A	A	A	A	B	-	A	A	A	-	A	A	A	A	A	B	B	-	B	A	A	A	A	A	A	A	B	A
P2348M222	A07	16.037	A	B	B	A	A	A	A	A	A	A	B	A	A	A	A	A	A	A	A	A	A	A	A	B	A	A	A	A	A	A	A	A	A	A	-	-	A	B	A	A	A	A	-	A	A	B	A
BRMS-018-A7	A07	16.362	A	B	B	A	A	A	H	A	A	A	B	A	A	A	A	A	A	A	A	A	A	A	A	B	A	A	A	A	A	A	A	A	A	A	B	B	A	B	A	A	A	A	A	A	A	B	A
901667|9958612	A07	16.959	A	B	B	A	-	A	H	A	A	A	B	A	A	A	A	A	A	A	A	A	A	A	A	B	A	A	A	A	A	A	A	A	A	A	B	B	A	B	A	A	A	A	A	A	A	B	A
BrID90043	A07	17.397	-	B	-	A	A	A	H	A	A	A	B	A	A	A	A	A	A	A	A	A	A	A	A	B	-	A	A	A	-	A	A	A	A	A	B	B	-	B	A	A	A	A	A	A	A	B	A
BrID90051	A07	17.718	-	B	-	A	A	A	B	A	A	A	B	A	A	A	A	A	A	A	A	A	A	A	A	B	-	A	A	A	-	A	A	A	A	A	B	B	-	B	A	A	A	A	A	A	A	B	A
BrID90129	A07	29.916	-	A	-	A	A	A	H	A	A	A	A	A	A	A	A	A	A	A	A	A	H	A	A	A	-	A	B	A	-	A	A	A	A	A	A	A	-	A	A	A	A	A	A	A	A	A	A
BrID11587	A07	30.349	-	A	-	A	A	A	H	A	A	A	A	A	A	A	A	A	A	A	A	A	H	A	A	A	-	A	B	A	-	A	A	A	A	A	A	A	-	A	A	A	A	A	A	A	A	A	A
BrID11589	A07	32.312	-	A	-	A	A	A	A	A	A	A	A	A	A	A	A	A	A	A	A	A	B	A	B	A	-	A	B	A	-	A	A	A	A	A	A	A	-	A	A	A	A	A	A	A	A	A	A
BrID11591	A07	35.176	-	A	-	A	A	A	H	A	A	A	A	A	A	A	B	A	A	A	A	A	B	A	B	A	-	A	B	A	-	A	A	A	A	A	A	A	-	A	A	A	A	A	B	A	A	A	A
BrID11593	A07	37.14	-	A	-	A	A	A	H	A	A	A	A	A	A	A	B	A	B	A	A	A	B	A	B	A	-	A	B	A	-	A	A	A	A	A	A	A	-	B	A	A	A	A	B	A	B	A	A
BrID10493	A07	38.469	-	A	-	A	A	A	A	A	A	A	A	A	A	A	B	A	B	A	A	A	B	A	A	A	-	A	B	A	-	A	A	A	A	A	A	A	-	B	A	A	A	A	B	A	H	A	A
Ra2A01-A7	A07	40.809	A	A	B	A	A	A	A	A	-	A	A	-	A	A	B	A	B	-	A	A	B	A	A	-	A	B	B	A	B	A	A	-	A	A	-	A	A	B	A	A	A	A	B	A	H	H	A
BrID10495	A07	43.061	-	A	-	A	A	A	A	A	A	A	A	A	A	A	B	A	B	A	A	A	B	A	A	A	-	B	B	A	-	A	A	B	A	A	A	A	-	B	A	-	A	A	B	A	A	B	A
905592|9903208	A07	47.162	A	A	B	-	A	-	A	A	A	A	A	A	A	A	B	A	B	A	B	A	B	A	A	A	A	B	B	A	B	A	A	B	A	B	A	A	A	B	A	A	A	A	B	B	A	A	A
BrID101029	A07	48.919	-	A	-	A	A	A	A	B	A	A	A	A	A	A	B	A	B	A	B	A	B	A	A	A	-	B	B	A	-	A	A	B	A	B	A	A	-	B	A	A	A	A	B	B	A	A	A
BrID11601	A07	50.227	-	A	-	A	A	A	A	B	A	A	A	A	A	A	B	A	B	A	B	A	B	A	B	A	-	B	B	A	-	A	A	B	A	B	A	A	-	B	A	A	A	A	B	B	A	A	A
E3416M24	A07	60.87	A	B	B	B	A	A	A	B	A	A	A	A	A	A	B	A	B	B	B	-	B	A	A	A	B	B	B	A	B	A	A	A	A	B	B	A	A	B	A	A	A	A	-	B	A	-	A
BrID90464	A07	69.45	-	B	-	B	A	A	B	B	A	A	A	A	A	A	B	A	B	B	B	A	A	A	B	A	-	B	B	A	-	A	A	A	A	B	B	A	-	B	A	A	A	A	B	B	A	B	A
BrID11605	A07	70.307	-	B	-	B	A	A	B	B	A	A	A	A	A	A	A	A	B	B	B	A	A	A	-	A	-	A	B	A	-	A	A	A	A	B	B	A	-	B	A	A	A	A	B	B	A	B	A
BrID10107	A07	71.046	-	B	-	B	A	A	B	B	A	A	A	A	A	A	A	A	B	B	B	A	A	A	A	A	-	A	B	A	-	A	A	A	A	B	B	A	-	B	A	A	A	A	B	B	A	B	A
BrID90466	A07	72.476	-	B	-	B	A	A	B	B	A	A	A	A	A	A	A	A	B	B	B	A	A	A	B	A	-	A	B	A	-	A	A	A	A	B	B	A	-	B	A	A	A	A	B	B	A	B	A
BrID11607	A07	73.85	-	B	-	B	A	A	B	B	A	A	A	A	A	A	A	B	B	B	B	A	A	A	B	A	-	A	B	A	-	A	A	A	A	B	B	A	-	B	A	A	A	A	B	B	A	B	A
BrID10503	A07	76.162	-	A	-	B	A	A	B	B	A	A	A	A	A	A	A	B	B	B	B	A	A	A	A	A	-	A	B	A	-	A	B	A	A	B	B	A	-	-	A	A	A	A	B	B	A	-	A
BrID11615	A07	81.781	-	A	-	B	B	A	B	B	A	B	A	A	A	A	A	B	B	B	B	A	A	A	B	A	-	A	B	A	-	B	B	A	B	B	B	A	-	B	A	A	A	A	B	B	B	B	A
P2348M189	A07	82.772	A	A	B	B	B	A	B	B	A	B	A	A	A	A	A	B	B	B	B	A	A	A	A	A	A	A	B	A	A	B	B	A	B	B	B	A	B	B	A	A	A	A	B	B	B	B	A
BrID90476	A07	85.354	-	A	-	B	B	A	B	B	A	B	A	A	A	A	B	B	B	B	A	A	A	A	B	A	-	A	B	A	-	B	B	A	B	A	B	A	-	B	A	A	A	A	B	B	B	B	A
901866|9957577	A07	85.65	A	A	B	B	-	A	B	B	A	B	A	A	A	A	B	B	B	B	A	A	A	A	A	A	A	A	B	A	A	B	B	A	B	A	B	A	A	B	A	A	A	A	B	B	B	B	A
905815|9891453	A07	86.356	A	A	B	B	B	A	B	B	A	B	A	A	A	A	B	B	B	B	A	B	A	A	A	A	A	A	B	A	A	B	B	A	B	A	B	A	B	B	A	A	A	A	B	B	B	B	A
BrID10119	A07	86.66	-	A	-	B	B	A	B	B	A	B	A	A	A	A	B	B	B	B	A	B	A	A	A	A	-	A	B	A	-	B	B	A	B	A	B	A	-	B	A	A	A	A	B	B	B	B	A
BrID101079	A07	87.039	-	A	-	B	B	A	B	B	A	B	A	A	A	A	B	B	B	B	A	B	A	A	A	A	-	A	B	A	-	B	B	A	B	A	B	A	-	B	A	-	A	A	B	B	B	B	A
BrID10505	A07	88.255	-	A	-	B	B	A	B	B	B	B	A	A	A	A	B	B	B	B	A	B	A	A	A	A	-	A	B	A	-	B	-	A	B	A	-	A	-	B	A	A	A	A	B	B	-	-	A
E3416M16	A07	90.235	A	-	B	B	B	A	B	B	A	A	A	A	A	A	B	B	B	B	A	B	A	A	A	A	A	A	B	A	A	B	B	A	B	A	B	A	B	B	A	A	A	A	-	A	B	B	A
901024|9929984	A07	96.365	A	A	B	B	B	B	B	B	A	A	-	A	B	A	B	B	B	B	A	B	A	A	A	A	A	A	B	A	A	B	B	A	B	B	B	A	B	B	B	B	A	A	B	B	B	A	A
BrID90109	A07	96.396	-	A	-	B	B	B	B	B	A	A	A	A	B	A	B	B	B	B	A	B	A	A	A	A	-	A	B	A	-	B	B	A	B	B	B	A	-	B	B	B	A	A	B	B	B	A	A
904704|9916258	A07	99.403	A	A	B	B	B	B	B	B	A	A	A	A	B	A	B	B	B	B	A	B	A	A	A	A	A	B	B	A	A	B	B	A	B	B	B	A	B	B	B	B	A	B	B	B	H	B	A
E3732M11	A07	102.396	A	A	B	B	B	B	B	B	A	A	A	A	B	A	B	B	B	-	A	A	A	A	A	A	A	A	B	B	A	B	B	A	B	B	B	A	B	B	B	B	-	B	B	B	A	B	A
BrID10347	A07	111.284	-	A	-	A	A	A	A	A	A	A	A	A	A	A	A	A	A	A	A	A	A	A	A	A	-	A	A	A	-	A	A	A	A	A	A	A	-	A	A	A	A	A	A	A	A	A	A
906125|9896917	A07	114.133	A	A	A	B	B	A	A	B	A	A	B	A	B	A	A	B	B	B	A	A	A	A	A	A	A	B	B	B	A	B	B	A	B	B	B	B	B	A	B	B	B	-	B	B	B	B	B
BrID101185	A07	117.891	-	A	-	B	B	B	A	B	A	A	B	A	B	A	B	B	B	B	A	A	A	A	A	A	-	B	B	B	-	B	B	A	B	B	B	B	-	A	B	B	B	A	B	B	B	B	B
BrID90339	A08	0	-	A	-	B	B	A	B	A	A	B	A	A	A	A	B	B	B	B	B	B	B	B	-	B	-	A	A	A	-	B	A	-	-	B	B	B	-	B	A	A	B	B	B	A	A	A	A
BrID90189	A08	0.104	-	A	-	B	B	A	B	A	A	B	A	A	A	A	B	B	B	B	B	B	B	B	A	B	-	A	A	A	-	B	A	A	B	B	B	B	-	B	A	A	B	B	B	A	A	A	A
902225|9924661	A08	0.738	B	A	A	B	-	A	B	A	A	B	A	A	A	A	B	B	A	B	B	B	B	B	A	B	A	A	A	A	B	B	A	A	B	B	B	B	A	B	A	A	B	B	B	A	A	A	A
BrID10317	A08	4.354	-	A	-	B	B	A	B	A	A	B	A	A	A	A	B	B	A	B	B	B	B	B	A	B	-	A	A	A	-	B	A	A	B	B	B	B	-	B	A	A	B	B	B	A	A	B	A
902312|9940710	A08	6.824	B	A	A	B	-	A	B	A	B	B	A	A	A	A	B	B	A	B	B	B	B	B	A	B	A	A	A	A	B	B	A	A	B	B	B	B	A	B	A	A	B	B	B	A	A	B	A
BrID10877	A08	7.261	-	A	-	B	B	A	B	A	B	B	A	A	A	A	B	B	A	B	B	B	B	B	A	B	-	A	A	A	-	B	A	A	B	B	B	B	-	B	A	A	B	B	B	A	A	B	A
BrID11235	A08	8.804	-	A	-	B	B	A	B	A	B	B	A	A	A	B	B	B	A	B	B	B	B	B	B	B	-	A	A	A	-	B	A	A	B	B	B	B	-	B	A	A	B	B	A	A	A	B	A
BrID101569	A08	9.538	-	A	-	B	B	A	B	A	B	B	A	A	A	B	B	B	A	B	B	B	B	B	B	B	-	A	A	A	-	B	A	A	B	B	B	B	-	B	A	A	B	B	A	A	A	B	A
BrID101593	A08	10.03	-	A	-	B	B	A	B	A	B	B	A	A	A	B	B	B	A	B	B	B	B	B	B	B	-	A	A	A	-	B	A	A	B	B	B	B	-	B	A	A	B	B	A	A	B	B	A
BrID101573	A08	10.155	-	A	-	B	B	A	B	A	B	B	A	A	A	B	B	B	A	B	B	B	B	B	B	B	-	A	A	A	-	B	A	A	B	B	B	B	-	B	A	A	B	B	A	A	B	B	A
P2147M82	A08	12.065	B	A	A	B	B	A	B	A	B	B	A	A	A	B	B	B	A	B	B	B	B	B	A	B	A	B	A	A	B	B	A	A	B	B	B	B	A	B	A	A	B	B	A	A	B	B	A
BrID10425	A08	13.005	-	A	-	B	B	A	B	A	B	B	A	A	A	B	B	B	A	B	B	B	B	B	A	B	-	B	A	A	-	B	A	A	B	B	B	B	-	B	A	A	B	B	A	A	B	B	A
BrID10933	A08	13.407	-	A	-	B	B	A	B	A	B	B	A	A	A	B	B	B	A	B	B	B	B	B	A	B	-	B	A	A	-	B	A	A	B	B	B	B	-	B	A	A	B	B	A	A	B	B	A
E3851M12	A08	14.848	B	-	A	B	B	A	B	A	B	B	A	A	A	B	B	B	A	B	B	B	B	B	A	B	A	B	-	B	B	B	A	A	B	B	B	B	A	B	A	A	B	B	B	A	B	B	A
P2348M289	A08	15.218	B	A	A	B	B	A	B	A	B	B	A	A	A	B	B	B	A	B	B	B	B	B	A	B	A	B	A	B	B	B	A	A	B	B	B	B	A	B	A	A	B	B	B	A	B	B	A
P2348M274	A08	16.319	B	A	A	B	B	A	B	A	B	B	A	A	A	B	B	B	A	B	B	B	B	B	A	B	A	B	A	B	B	B	A	A	B	B	B	B	A	B	A	A	B	B	A	A	B	B	A
Ra2E12-A8	A08	16.981	B	A	A	B	B	A	B	A	B	B	A	A	A	B	A	B	A	B	B	B	B	B	A	B	A	-	A	B	B	B	A	A	B	B	B	B	A	B	A	A	B	B	A	A	B	B	A
BrID11239	A08	17.916	-	A	-	B	B	A	B	A	B	B	A	A	A	B	B	B	A	B	B	B	B	B	B	B	-	B	A	B	-	B	A	A	B	B	B	B	-	B	A	A	B	B	A	A	B	B	A
BrID10263	A08	19.148	-	A	-	B	B	A	B	A	B	B	A	A	B	B	A	B	A	B	B	B	B	B	A	B	-	B	A	B	-	B	A	A	B	B	B	B	-	B	A	A	B	B	A	A	B	B	A
BrID11677	A08	19.868	-	A	-	B	B	A	B	A	B	B	A	A	A	B	A	B	A	B	B	B	B	B	B	B	-	B	A	B	-	B	A	A	B	B	B	B	-	B	A	A	B	B	A	A	B	B	A
BrID11681	A08	20.539	-	A	-	B	B	A	B	A	B	B	A	A	B	B	A	B	A	B	B	B	B	B	B	B	-	B	-	B	-	B	A	A	B	B	B	B	-	B	A	A	B	B	A	A	B	B	A
BrID11685	A08	26.391	-	A	-	B	B	A	A	A	B	B	A	A	B	B	B	B	A	A	B	B	B	A	B	B	-	B	A	B	-	B	A	A	B	B	B	B	-	B	A	B	B	B	A	A	B	B	A
BrID11689	A08	37.006	-	A	-	B	B	A	A	A	B	B	-	A	B	B	B	B	A	A	B	B	B	A	B	A	-	B	A	A	-	B	A	B	B	B	B	B	-	A	A	B	A	B	B	H	B	H	A
BrID101091	A08	41.151	-	A	-	B	B	A	A	A	B	-	A	A	B	B	B	B	A	A	B	B	B	A	A	A	-	B	A	B	-	B	A	H	B	B	-	B	-	A	A	B	A	A	-	A	B	A	A
BrID11717	A08	45.231	-	A	-	B	B	A	A	A	B	B	A	A	B	B	B	A	A	A	B	B	B	A	B	A	-	A	A	B	-	B	A	B	B	B	B	B	-	A	A	B	A	A	A	A	B	A	A
BrID90111	A08	55.193	-	A	-	A	A	A	A	A	A	A	A	A	A	A	A	A	A	A	A	A	A	A	B	A	-	A	A	A	-	A	A	A	A	A	-	A	-	A	A	A	A	A	A	A	A	A	A
BrID10357	A08	65.438	-	B	-	B	B	A	B	A	B	-	-	A	B	B	B	B	A	B	B	B	B	A	B	A	-	B	A	B	-	B	B	B	B	B	B	B	-	A	A	B	A	A	A	A	B	A	A
904175|9905638	A08	77.468	B	B	A	A	A	B	B	A	B	B	A	A	B	B	A	B	B	B	B	B	B	A	B	A	A	B	A	B	B	A	B	A	B	-	B	B	A	A	A	A	A	A	A	B	B	A	A
899932|9947195	A08	80.632	B	B	A	A	A	B	B	A	A	B	A	A	B	B	B	B	A	B	B	B	B	A	B	A	A	B	A	B	B	A	B	A	B	-	B	B	A	A	A	B	A	A	A	B	B	A	A
900699|9938929	A09	0	B	A	A	A	A	B	A	A	A	A	A	B	B	A	B	B	A	A	B	B	A	A	A	B	A	A	B	A	A	A	B	B	B	B	B	A	B	B	A	A	-	A	A	A	B	A	A
BrID10827	A09	0.792	-	A	-	A	A	B	A	A	A	H	A	B	B	A	B	B	A	A	B	B	A	A	A	B	-	A	B	A	-	A	B	B	B	B	B	A	-	B	A	A	A	A	A	A	B	A	A
BrID11243	A09	7.967	-	A	-	A	A	B	A	A	A	B	A	B	B	A	A	B	A	A	B	B	A	A	A	B	-	A	B	A	-	A	B	-	B	B	B	A	-	B	A	A	A	A	A	A	B	A	A
BrID11247	A09	13.242	-	A	-	B	A	A	A	A	A	B	B	B	B	A	A	B	A	A	B	B	A	A	A	B	-	A	B	A	-	A	B	A	B	B	B	A	-	B	A	A	A	A	A	A	B	A	A
BrID90363	A09	16.226	-	A	-	B	A	A	A	A	A	B	B	A	B	B	A	B	B	A	B	B	A	A	A	B	-	A	B	A	-	A	B	A	B	B	B	A	-	B	A	A	A	A	A	A	B	A	A
BrID11253	A09	19.582	-	A	-	B	B	A	A	A	A	B	B	A	B	B	A	B	B	A	B	B	A	A	A	A	-	B	A	A	-	A	B	A	B	B	B	A	-	B	B	A	A	A	A	A	B	A	B
905396|9906565	A09	24.149	B	A	B	B	-	A	A	A	B	B	A	B	B	B	A	A	B	A	A	B	A	B	A	A	B	B	A	A	A	A	B	A	A	B	B	A	B	B	B	A	A	A	A	A	B	A	H
BrID11249	A09	26.319	-	B	-	B	B	A	A	A	B	B	A	B	A	B	A	A	B	A	A	B	A	B	A	A	-	B	A	A	-	A	B	A	A	B	B	A	-	B	B	A	A	A	A	A	B	A	B
BrID11257	A09	30.835	-	B	-	B	B	A	A	A	B	B	A	B	A	A	A	A	B	A	A	B	A	B	A	A	-	B	A	A	-	H	B	A	A	B	B	A	-	B	B	B	A	A	B	A	B	A	B
BrID90319	A09	41.973	-	B	-	B	B	A	A	A	B	B	B	B	A	A	H	B	B	A	A	B	A	B	A	B	-	B	B	A	-	B	B	A	B	B	B	A	-	B	B	A	A	A	B	A	B	A	B
BrID11271	A09	47.848	-	B	-	B	B	B	A	A	B	B	B	A	B	A	B	B	B	A	A	B	B	B	A	B	-	B	B	A	-	B	B	A	B	B	B	A	-	B	A	A	A	A	B	A	B	A	B
BrID11273	A09	48.486	-	B	-	B	B	B	A	A	B	B	B	A	B	A	A	B	B	A	A	B	B	B	A	B	-	B	B	A	-	B	B	A	B	B	B	A	-	B	A	A	A	A	B	A	B	A	B
BrID11529	A09	48.788	-	B	-	B	B	B	A	A	B	B	B	A	B	A	A	B	B	A	A	B	H	B	A	B	-	B	B	A	-	B	B	A	B	B	B	A	-	B	A	A	A	A	B	A	B	A	B
899051|9912525	A09	49.228	B	B	A	B	B	B	A	A	B	B	B	A	B	A	H	B	B	A	A	B	H	B	B	B	A	B	B	A	A	B	B	A	B	B	B	A	B	B	A	A	A	A	B	A	B	A	B
P2348M260	A09	50.489	A	B	A	B	B	B	A	A	B	B	B	A	B	A	B	B	A	A	A	B	A	B	B	B	B	B	A	A	A	B	B	A	A	B	B	A	B	B	B	A	B	A	A	A	B	A	B
P2348M200	A09	51.584	A	B	A	B	B	B	A	A	B	B	B	A	B	A	B	B	B	A	A	B	A	B	B	B	B	B	A	A	A	B	B	A	B	B	B	A	B	B	A	A	B	A	B	A	B	A	B
903657|9918676	A09	52.235	A	B	A	B	H	B	A	A	B	B	B	A	B	A	B	B	B	A	A	B	A	B	B	B	B	B	B	A	A	B	B	A	B	B	B	A	B	B	A	A	B	A	B	A	B	A	B
904240|9917354	A09	52.256	-	B	A	B	-	B	A	A	B	B	B	A	B	A	B	B	B	A	A	B	A	B	B	B	B	B	B	A	A	B	B	A	B	B	B	A	B	B	A	A	-	A	B	A	B	A	B
P2348M193	A09	52.682	A	B	A	B	A	B	A	A	B	B	B	A	B	A	B	B	B	A	A	B	A	B	B	B	A	B	B	A	A	B	B	A	B	B	B	A	B	B	A	A	B	A	B	B	B	A	B
BrID11263	A09	52.989	-	B	-	B	A	B	A	A	B	B	B	A	B	A	B	B	B	A	A	B	A	B	A	B	-	B	B	A	-	B	B	A	B	B	B	A	-	B	A	A	B	A	B	B	B	A	B
BrID11261	A09	53.041	-	B	-	B	A	B	A	A	B	B	B	A	B	A	B	B	B	A	A	B	A	B	A	B	-	B	B	A	-	B	B	A	B	B	B	A	-	B	A	A	B	A	B	B	B	A	B
E3416M5	A09	53.311	A	B	A	B	A	B	A	A	B	B	B	A	B	A	B	B	B	A	A	B	A	B	B	B	A	B	B	A	A	B	B	A	B	B	B	A	B	B	A	A	B	A	-	B	B	A	B
E3851M4	A09	53.424	A	B	A	B	A	B	A	A	B	B	B	A	B	A	B	B	B	A	A	B	A	B	B	B	A	B	B	A	A	B	B	A	B	B	B	A	B	B	A	A	B	A	B	B	B	A	B
902380|9922476	A09	53.474	A	B	A	B	-	B	A	A	B	B	B	A	B	A	B	B	B	A	A	B	A	B	B	B	A	B	B	A	A	B	B	A	B	B	B	A	B	B	A	A	B	A	B	B	B	A	B
906135|9896416	A09	53.482	A	B	A	B	A	B	A	A	B	B	B	A	B	A	B	B	B	A	A	B	A	B	B	B	A	B	B	A	A	B	B	A	B	B	B	A	B	B	A	A	B	A	B	B	B	A	B
903058|9942128	A09	53.505	A	B	A	B	-	B	A	A	B	B	B	A	B	A	B	B	B	A	A	B	A	B	B	B	A	B	B	A	A	B	B	A	B	B	B	A	B	B	A	A	B	A	B	B	B	A	B
E3749M4	A09	53.512	A	B	A	B	A	B	A	A	B	B	B	A	B	A	B	B	B	A	A	B	A	B	B	B	A	B	B	A	A	B	B	A	B	B	B	A	B	B	A	A	B	A	B	-	B	-	B
P2147M249	A09	53.64	A	B	A	B	A	B	A	A	B	B	B	A	B	A	B	B	B	A	A	B	A	B	B	B	A	B	B	A	A	B	B	A	B	B	B	A	B	B	A	A	B	A	B	B	B	A	B
899475|9952883	A09	53.81	A	B	A	B	-	B	A	A	B	B	B	A	B	A	B	B	B	A	A	B	A	B	B	B	A	B	B	A	A	B	B	A	B	B	B	A	B	B	A	A	B	A	B	B	B	A	B
BrID101207	A09	53.979	-	B	-	B	A	B	A	A	B	B	B	A	B	A	B	B	B	A	A	B	A	B	B	B	-	B	B	A	-	B	B	A	B	B	B	A	-	B	A	A	B	A	B	H	B	A	B
899003|9918913	A09	54.324	A	B	A	B	-	B	A	A	B	B	B	A	B	A	B	B	B	A	A	B	A	B	B	B	B	B	B	A	A	B	B	A	B	B	B	A	B	B	A	A	B	A	B	A	B	A	B
901337|9933371	A09	54.499	A	B	A	B	B	B	A	A	B	B	B	A	B	A	B	B	B	A	A	B	A	B	B	B	A	B	B	A	A	B	B	A	B	B	B	A	B	B	A	A	B	A	B	A	B	A	B
BrID11037	A09	54.662	-	B	-	B	B	B	A	A	B	B	B	A	B	A	B	B	B	A	A	B	A	B	A	B	-	B	B	A	-	B	B	A	B	B	B	A	-	B	H	A	B	A	B	A	B	A	B
BrID11039	A09	54.8	-	B	-	B	B	B	A	A	B	B	B	A	B	A	B	B	B	A	A	B	A	B	A	B	-	B	B	A	-	B	B	A	B	B	B	A	-	B	A	A	B	A	B	A	B	A	B
905599|9903237	A09	55.532	B	B	A	B	B	B	A	A	B	B	B	A	B	A	H	B	B	A	A	B	A	B	B	B	A	B	B	A	A	B	B	A	B	B	B	A	B	B	A	A	B	A	B	A	B	A	B
905410|9910006	A09	57.526	A	B	A	B	B	B	A	A	B	B	B	A	B	A	B	B	B	A	A	B	A	B	B	B	B	B	A	A	A	B	B	A	B	B	B	A	B	B	-	A	B	A	B	A	B	A	B
904266|9904851	A09	58.119	A	B	A	B	B	B	A	A	B	B	B	A	B	A	B	B	B	A	A	B	A	B	B	B	B	B	A	A	A	B	B	A	B	B	B	A	B	B	-	A	B	A	B	A	B	A	B
901377|9956951	A09	58.716	A	B	A	B	B	B	A	A	B	B	B	A	B	A	B	B	B	A	A	B	A	B	B	B	B	B	A	A	A	B	B	A	B	B	B	A	B	B	H	A	B	A	B	A	B	A	B
901365|9922207	A09	59.343	A	B	A	B	B	B	A	A	B	B	B	A	B	A	B	B	A	A	A	B	A	B	B	B	B	B	A	A	A	B	B	A	A	B	B	A	B	B	-	A	B	A	B	A	B	A	B
BrID10177	A09	62.473	-	B	-	B	B	B	A	A	B	B	B	A	B	A	B	B	A	A	B	B	B	A	B	B	-	B	A	A	-	B	B	A	A	B	B	A	-	B	B	A	B	A	B	A	B	A	B
BrID10541	A09	64.617	-	B	-	B	B	B	A	A	B	B	B	A	B	A	B	A	A	A	B	B	B	A	B	B	-	B	A	A	-	B	B	A	A	B	B	A	-	B	B	A	B	B	B	A	B	A	B
902433|9913933	A09	64.927	A	B	A	B	-	-	A	A	B	B	B	A	B	A	B	A	A	A	B	B	B	A	B	B	B	B	A	A	B	B	B	A	A	B	B	A	B	B	-	A	B	B	B	A	B	A	B
BRMS-051-A9	A09	66.171	A	B	A	B	B	B	A	A	B	B	B	A	B	A	B	A	A	A	B	B	B	A	B	B	B	B	A	A	B	B	B	A	A	B	B	A	B	A	H	B	B	B	B	A	B	A	B
903426|9919397	A09	76.904	A	B	B	B	B	B	A	A	A	A	B	A	B	A	A	B	A	A	B	B	B	B	B	B	B	B	A	A	A	A	B	A	A	A	B	A	B	B	B	B	-	B	B	A	B	A	B
BrID90071	A09	99.849	-	B	-	B	B	B	A	B	A	B	B	A	B	A	A	B	B	B	B	B	B	B	A	B	-	B	B	B	-	A	A	B	B	B	A	A	-	A	B	B	A	B	B	A	B	A	B
BrID11777	A09	104.421	-	B	-	B	B	B	A	B	A	B	B	A	B	B	A	B	B	B	B	B	A	B	A	A	-	B	B	B	-	A	A	B	A	A	A	A	-	A	B	B	A	B	B	A	B	A	B
BrID11757	A09	109.322	-	B	-	A	B	B	A	B	A	B	B	A	B	B	A	B	B	B	B	B	A	B	B	A	-	B	B	B	-	A	A	B	A	A	A	A	-	A	B	B	A	B	B	A	B	A	B
BrID11763	A09	112.35	-	B	-	A	B	B	A	B	A	B	B	A	B	B	A	B	B	B	B	B	A	B	B	A	-	A	B	B	-	A	A	B	A	A	A	A	-	A	B	B	A	B	B	A	B	A	B
BrID11767	A09	115.345	-	B	-	A	A	B	A	B	A	B	B	A	B	B	A	B	B	B	B	B	A	B	B	A	-	A	B	B	-	A	A	B	A	A	A	A	-	A	B	B	A	B	B	A	B	A	B
BrID11285	A09	119.283	-	B	-	A	A	B	A	B	A	B	B	A	B	B	A	B	A	B	B	B	A	B	B	A	-	A	B	B	-	A	A	A	A	A	A	A	-	A	B	B	A	B	B	A	B	A	B
BrID11287	A09	133.439	-	B	-	A	A	B	A	B	A	B	A	A	B	B	A	B	A	B	B	B	A	B	B	A	-	B	B	B	-	A	B	A	B	A	A	A	-	A	B	A	A	B	B	A	A	A	B
BrID11517	A09	134.829	-	B	-	A	A	B	A	B	A	B	A	A	B	B	A	B	H	B	B	B	A	B	B	A	-	B	B	B	-	A	B	A	B	A	A	A	-	A	B	A	A	B	B	A	A	A	B
BrID11289	A09	136.823	-	B	-	A	A	B	A	B	A	B	A	A	B	B	A	B	H	B	B	B	A	B	A	A	-	B	B	B	-	A	B	A	B	A	A	A	-	A	B	A	A	B	A	A	A	A	B
BrID11291	A09	139.634	-	B	-	A	A	B	A	B	A	B	A	A	A	B	A	B	H	B	B	B	A	B	B	A	-	B	B	B	-	A	A	B	B	B	A	A	-	A	B	A	A	B	A	A	A	A	B
BrID11523	A09	139.911	-	B	-	A	A	B	A	B	A	B	A	A	A	B	A	B	H	B	B	B	A	B	B	A	-	B	B	B	-	A	A	B	B	B	A	A	-	A	B	A	A	B	A	A	A	A	B
BrID10753	A09	140.682	-	B	-	A	A	B	A	B	A	-	A	A	A	B	A	B	H	B	B	B	A	B	A	A	-	B	B	B	-	A	A	B	B	B	A	A	-	A	B	A	A	B	A	A	A	A	B
BrID11581	A10	0	-	A	-	A	B	B	A	A	A	A	B	B	B	A	B	A	A	A	A	A	A	A	A	B	-	A	A	A	-	A	A	B	B	A	B	A	-	A	B	B	B	B	A	A	B	A	B
E3416M30	A10	0.142	B	A	A	A	B	B	A	A	A	A	A	A	A	A	A	A	A	A	A	A	A	A	A	A	A	A	A	A	A	A	A	A	A	A	A	A	A	A	A	A	A	A	-	A	A	A	B
E3835M4	A10	3.622	B	A	A	A	B	B	A	A	A	A	B	B	B	A	B	A	A	B	A	A	A	B	A	A	A	A	A	A	A	A	B	B	B	A	B	A	B	A	A	A	-	-	A	-	A	A	B
BrID11305	A10	15.2	-	A	-	A	B	B	A	A	A	A	B	B	B	A	B	A	A	A	A	H	A	B	B	A	-	A	A	A	-	A	B	B	B	A	B	A	-	A	B	B	B	B	A	B	B	A	A
BrID11571	A10	15.317	-	A	-	A	B	B	A	A	A	A	B	B	B	A	B	A	A	A	A	H	A	B	B	A	-	A	A	A	-	A	B	B	B	A	B	A	-	A	B	B	B	B	A	B	B	A	A
BrID11307	A10	15.814	-	A	-	A	B	B	A	A	A	A	B	B	B	A	B	A	A	A	A	H	A	B	B	A	-	A	A	A	-	A	B	B	B	A	B	A	-	A	B	B	B	B	A	B	A	A	A
E3856M2	A10	18.489	B	A	A	A	B	B	A	A	B	A	B	A	B	A	B	B	A	B	A	A	A	B	A	A	B	B	A	A	B	A	B	B	B	A	B	A	A	B	B	B	B	B	-	B	A	A	B
BrID101529	A10	18.879	-	B	-	A	B	B	A	A	B	A	B	A	B	A	B	B	A	B	A	B	A	B	A	A	-	B	A	A	-	A	B	B	B	B	B	A	-	B	B	B	B	B	A	B	A	A	B
BrID11579	A10	19.429	-	A	-	A	B	B	A	A	B	A	B	A	B	A	B	B	A	B	A	H	A	B	B	A	-	B	A	A	-	A	B	B	B	A	B	A	-	B	B	B	B	A	A	B	A	A	B
BrID11301	A10	19.685	-	A	-	A	B	B	A	A	B	A	B	A	B	A	B	B	A	B	A	H	A	B	B	A	-	B	A	A	-	A	B	B	B	A	B	A	-	B	B	B	B	B	A	B	A	A	B
BrID101329	A10	19.978	-	A	-	A	B	B	A	A	B	A	B	A	B	A	B	B	A	B	A	H	A	B	B	A	-	B	A	A	-	A	B	B	B	A	B	A	-	B	B	B	B	B	A	B	A	A	B
BrID101581	A10	20.201	-	-	-	A	B	B	A	A	B	A	B	A	B	A	B	B	A	B	A	H	A	B	A	A	-	B	A	A	-	A	B	B	B	A	B	A	-	B	B	B	B	B	A	B	A	A	B
BrID101591	A10	20.218	-	A	-	A	B	B	A	A	B	A	B	A	B	A	B	B	A	B	A	H	A	B	A	A	-	B	A	A	-	A	B	B	B	A	B	A	-	B	B	B	B	B	A	B	A	A	B
BrID101331	A10	20.221	-	A	-	A	B	B	A	A	B	A	B	A	B	A	B	B	A	B	A	H	A	B	A	A	-	B	A	A	-	A	B	B	B	A	B	A	-	B	B	B	B	B	A	B	A	A	B
BrID101327	A10	20.448	-	A	-	A	B	B	A	A	B	A	B	A	B	A	B	B	A	B	A	H	A	B	A	A	-	B	A	A	-	A	B	B	B	A	B	A	-	B	B	B	B	B	A	B	A	A	B
BrID101247	A10	20.452	-	A	-	A	B	B	A	A	B	-	B	A	B	A	B	B	A	B	A	H	A	B	A	A	-	B	A	A	-	A	B	B	B	A	B	A	-	B	B	B	B	B	A	B	A	A	B
BrID101333	A10	20.454	-	A	-	A	B	B	A	A	B	A	B	A	B	A	B	B	A	B	A	H	A	B	A	A	-	B	A	A	-	A	B	-	B	A	B	A	-	B	B	B	B	B	A	B	A	A	B
BrID101335	A10	20.457	-	A	-	A	B	B	A	A	B	A	B	A	B	A	B	B	A	B	A	H	A	B	A	A	-	B	A	A	-	A	B	B	B	A	B	A	-	B	B	B	B	B	A	B	A	A	B
BrID101533	A10	20.562	-	A	-	A	B	B	A	A	B	A	B	A	B	A	B	B	A	B	A	H	A	B	A	A	-	B	A	A	-	A	B	B	B	A	B	A	-	B	B	B	B	B	A	B	A	A	B
BrID90145	A10	21.043	-	A	-	A	B	B	A	A	B	A	B	A	B	A	B	B	A	B	A	A	A	B	A	A	-	B	A	A	-	A	B	B	B	A	B	A	-	B	B	B	B	B	A	B	A	A	B
P2348M244	A10	21.158	B	A	A	A	B	B	A	A	B	A	B	A	B	A	B	B	A	B	A	A	A	B	A	A	B	B	A	A	B	A	B	B	B	A	B	A	A	B	B	B	B	B	A	B	A	A	B
E3851M15	A10	21.779	B	-	-	-	B	B	A	A	B	A	B	A	B	A	B	B	A	B	A	B	A	B	A	A	B	B	A	A	B	A	B	B	B	A	B	A	B	B	B	B	B	B	A	B	A	A	B
BrID10089	A10	22.058	-	A	-	A	B	B	A	A	B	A	B	A	B	A	B	B	A	B	A	B	A	B	A	A	-	B	A	A	-	A	B	B	B	A	B	A	-	B	B	B	B	B	A	B	A	A	B
903665|9911901	A10	25.384	B	A	A	A	B	B	A	A	B	A	B	A	B	A	B	B	A	B	A	B	A	B	A	A	B	B	A	A	B	A	B	B	B	A	B	A	A	B	B	B	B	B	A	B	A	A	B
903665|9911897	A10	25.474	B	A	A	A	B	B	A	A	B	A	B	A	B	A	B	B	A	B	A	B	A	B	A	A	B	B	A	A	B	A	B	B	B	A	B	A	A	B	B	B	B	B	-	B	A	A	B
905374|9909972	A10	25.515	B	A	A	A	B	B	A	A	B	A	B	A	B	A	B	B	A	B	A	B	A	B	A	A	B	B	A	A	B	A	B	B	B	A	B	A	A	B	B	B	B	B	A	B	A	A	B
BrID90446	A10	26.626	-	A	-	A	B	B	A	A	B	A	B	A	B	A	A	B	A	B	A	B	A	B	A	A	-	A	A	A	-	A	B	B	B	A	B	A	-	B	B	B	B	B	A	B	A	A	B
BrID11003	A10	28.333	-	A	-	A	B	B	A	A	A	A	B	A	B	A	A	B	A	B	A	B	A	B	A	A	-	A	A	A	-	B	B	B	B	A	B	A	-	B	B	B	B	B	A	B	A	-	B
902370|9913912	A10	28.617	B	A	A	A	B	B	A	A	A	A	B	A	B	A	A	B	A	B	A	B	A	B	B	A	B	A	A	A	B	B	B	B	B	A	B	A	A	B	B	B	B	B	A	B	A	A	B
900140|9938643	A10	31.645	B	A	A	A	B	B	A	A	A	A	B	A	B	A	A	B	A	B	A	B	A	B	B	A	B	A	A	A	B	A	A	B	B	A	-	A	A	B	B	B	B	B	A	B	A	A	B
899321|9960148	A10	32.675	B	A	A	A	B	B	A	A	A	A	B	A	B	A	A	B	A	B	A	B	A	B	B	A	B	A	A	A	B	A	A	B	B	A	A	A	A	B	B	B	B	B	B	B	A	A	B
P2348M317	A10	35.764	B	A	A	B	B	B	A	A	A	A	B	A	B	A	A	B	A	B	-	B	A	B	B	A	B	A	-	A	B	A	A	B	B	A	B	A	A	B	B	B	B	B	B	B	A	-	B
E3851M1	A10	36.285	B	A	A	A	B	B	A	A	A	A	B	A	B	A	A	B	A	B	A	B	A	B	B	A	B	A	A	A	B	A	A	B	B	A	B	A	A	B	B	B	B	B	A	B	A	A	B
BrID11539	A10	37.288	-	A	-	B	B	B	A	A	A	A	B	A	B	A	A	B	A	B	A	B	A	B	A	A	-	A	A	A	-	A	A	B	B	A	B	A	-	B	B	B	B	B	B	A	A	A	B
BrID11537	A10	39.069	-	A	-	B	B	B	A	A	A	A	B	A	B	A	A	B	A	B	A	B	A	B	B	B	-	A	A	A	-	A	A	B	B	A	B	A	-	B	B	B	B	B	B	A	A	A	B
BrID90115	A10	43.569	-	A	-	B	B	B	A	A	B	A	B	A	B	A	A	B	A	B	A	B	A	B	B	B	-	A	B	A	-	A	A	B	B	A	B	A	-	B	B	B	B	B	B	A	A	A	B
BrID10905	A10	44.265	-	A	-	B	B	B	A	A	B	H	B	A	B	A	A	B	A	B	A	B	A	B	B	B	-	A	B	A	-	B	A	B	B	A	B	A	-	B	B	B	B	B	B	A	A	A	B
BrID10215	A10	44.539	-	A	-	B	B	B	A	A	B	A	B	A	B	A	A	B	A	B	A	B	A	B	B	B	-	A	B	A	-	B	A	B	B	A	B	A	-	B	B	B	B	B	B	A	A	A	B
904135|9928717	A10	47.57	B	A	A	B	B	B	A	A	B	A	B	A	B	A	B	B	A	B	A	B	A	B	B	B	B	A	B	A	B	B	A	B	B	A	B	A	B	B	B	B	B	B	B	A	A	A	B
BrID11315	A10	49.118	-	A	-	B	B	B	A	A	B	A	B	A	B	A	B	B	A	B	A	B	A	B	B	B	-	A	B	A	-	B	A	B	B	A	A	A	-	B	B	B	B	B	B	A	A	A	B
BrID11551	A10	49.271	-	A	-	B	B	B	A	A	B	A	B	A	B	A	B	B	A	B	A	B	A	B	B	B	-	A	B	A	-	B	A	B	B	A	A	A	-	B	B	B	B	B	B	A	A	A	B
BrID11007	A10	56.498	-	B	-	B	B	B	A	A	B	A	B	B	B	A	B	B	B	B	A	B	A	B	B	B	-	A	B	A	-	B	A	B	B	A	A	A	-	B	B	B	A	B	B	A	A	B	B
BrID11553	A10	61.42	-	B	-	B	B	B	A	A	B	A	B	B	B	A	B	B	B	B	B	B	A	B	B	B	-	A	A	A	-	B	A	B	B	A	A	A	-	B	B	B	A	B	B	A	A	B	B
BrID11317	A10	61.536	-	B	-	B	B	B	A	A	B	-	B	B	B	A	B	B	B	B	B	B	A	B	B	B	-	A	A	A	-	B	A	B	B	A	A	A	-	B	B	B	A	B	B	A	A	B	B
903035|9915582	A10	62.472	B	B	A	B	B	B	A	A	B	A	B	B	B	A	B	B	B	B	B	B	A	B	B	B	B	A	A	A	B	B	A	B	B	A	A	A	A	B	B	B	A	B	B	A	A	B	B
BrID10569	A10	62.833	-	B	-	B	B	B	A	A	-	A	B	B	B	A	B	B	B	B	B	B	A	B	B	B	-	A	A	A	-	-	-	B	B	A	A	A	-	-	B	B	A	B	B	A	A	-	-
BRH80A08flc1-A10	A10	63.16	B	B	A	B	B	B	A	A	B	A	B	B	B	A	B	B	B	B	B	B	A	B	B	B	B	A	A	A	B	B	A	B	B	A	A	A	A	B	B	B	A	B	B	A	A	B	B
BrID11563	A10	63.553	-	B	-	B	B	B	A	A	B	A	B	B	B	A	B	B	B	B	B	B	A	B	B	B	-	A	A	A	-	B	A	B	B	A	A	A	-	B	B	B	A	B	B	A	A	B	B
E3850M11	A10	70.283	B	B	B	B	B	B	A	A	B	A	B	B	B	A	B	B	B	B	B	B	-	B	B	B	B	A	B	B	B	B	A	B	B	A	A	A	A	B	B	B	A	B	-	A	-	B	B
905861|9896156	A10	73.676	B	B	A	B	B	B	A	A	A	B	B	B	B	B	B	B	B	B	B	B	A	B	B	B	B	A	B	B	B	B	A	B	B	A	A	A	A	B	B	B	A	B	B	A	A	B	B
BrID90139	A10	74.643	-	B	-	B	B	B	A	A	A	B	B	B	B	B	B	B	B	B	B	B	A	B	B	B	-	A	B	B	-	B	A	B	B	A	A	A	-	B	B	B	A	B	B	A	A	B	B
901060|9946086	A10	74.992	B	B	A	B	B	B	A	A	A	B	B	B	B	B	B	B	B	B	B	B	A	B	B	B	B	A	B	B	B	B	A	B	B	A	A	A	A	B	B	B	A	B	B	A	A	B	B
BrID10225	A10	76.278	-	B	-	B	B	B	A	A	A	B	B	B	B	B	B	B	B	B	B	A	A	B	B	B	-	A	B	B	-	B	A	B	B	A	A	A	-	B	B	B	A	B	B	A	A	B	B
BrID11011	A10	82.182	-	B	-	B	B	B	A	A	A	B	B	B	A	B	B	B	B	B	B	A	A	B	B	B	-	A	B	B	-	B	B	B	B	A	A	A	-	A	B	B	A	B	B	A	A	B	B
[truncated: 115 more columns]

## Sheet: Table S15
Supplementary Table S15. Phenotypic data of twelve selected RIL lines that were re-evaluated for egg-induced cell death. The lines had different genotypes at peak markers of QTL Pbc1 (BrID11121), Pbc2 (BrID90099), Pbc3 (BrID90095). "A" indicates L58 allele, "B" indicates R-o-18 allele. Egg_HR_MAX_plant represents the largest cell death measured on a single plant (best of two clutches).
Genotype	Pbc1_BrID11121_allele	Pbc2_BrID90099_allele	Pbc3_BrID90095_allele	Egg_HR_size_MAX
RIL_32	B	A	B	0.43
RIL_32	B	A	B	0.31
RIL_32	B	A	B	0.38
RIL_106	A	A	A	0.73
RIL_106	A	A	A	0.73
RIL_106	A	A	A	0.92
RIL_22	A	B	B	1.07
RIL_22	A	B	B	0.72
RIL_22	A	B	B	1.34
RIL_73	B	B	B	0.43
RIL_73	B	B	B	0.63
RIL_73	B	B	B	0.07
RIL_77	A	B	B	1.08
RIL_77	A	B	B	0.73
RIL_77	A	B	B	1.77
RIL_97	B	B	B	0.23
RIL_97	B	B	B	0.28
RIL_97	B	B	B	0.61
RIL_93	B	A	A	0.05
RIL_93	B	A	A	0.09
RIL_93	B	A	A	0
RIL_130	B	A	A	0.4125
RIL_130	B	A	A	0.02
RIL_130	B	A	A	0.23
RIL_45	A	B	A	0.68
RIL_45	A	B	A	0.79
RIL_45	A	B	A	0.78
RIL_100	B	A	B	0.25
RIL_100	B	A	B	0.29
RIL_100	B	A	B	0.45
RIL_19	A	A	A	0.73
RIL_19	A	A	A	1.24
RIL_19	A	A	A	0.96
RIL_137	A	B	B	1.09
RIL_137	A	B	B	0.87
RIL_137	A	B	B	1.1
